# Supplementary material for: Navigation accuracy after automatic- and hybrid-surface registration in sinus and skull base surgery
Source: PLoS One. 2017 Jul 10;12(7):e0180975. doi: 10.1371/journal.pone.0180975 (PMC5507282; doi:10.1371/journal.pone.0180975)
Supplement: S1 Supporting Information — (XLSX) [file pone.0180975.s001.xlsx]

## Sheet: invasive marker
invasive marker registration
skull model 1/experimental series 1		experimental run 1							experimental run 2							experimental run 3							experimental run 4							experimental run 5
value 1-5		x1 (mm)	x2 (mm)	x3 (mm)	x4 (mm)	x5 (mm)			x1 (mm)	x2 (mm)	x3 (mm)	x4 (mm)	x5 (mm)			x1 (mm)	x2 (mm)	x3 (mm)	x4 (mm)	x5 (mm)			x1 (mm)	x2 (mm)	x3 (mm)	x4 (mm)	x5 (mm)			x1 (mm)	x2 (mm)	x3 (mm)	x4 (mm)	x5 (mm)
number of target fiducials	1	0.842648	0.894783	0.671392	0.914917	0.886263		1	0.551848	0.508369	0.523971	0.558112	0.486647		1	0.64862	0.649296	0.760238	0.653859	0.714314		1	0.664314	0.725876	0.702421	0.703565	0.725443		1	0.781797	0.754362	0.735153	0.730771	0.784006
	2	0.240803	0.308356	0.299354	0.271847	0.286003		2	0.3373	0.326619	0.245351	0.338647	0.248895		2	0.225085	0.497798	0.373653	0.407046	0.288324		2	0.390456	0.389127	0.472308	0.54074	0.512562		2	0.480958	0.454361	0.512021	0.411777	0.40725
	3	0.53444	0.567924	0.560647	0.53953	0.507275		3	0.650366	0.732797	0.619363	0.626828	0.558802		3	0.676837	0.728773	0.73099	0.805992	0.734609		3	0.556252	0.597073	0.617345	0.622899	0.654267		3	0.594848	0.656999	0.653514	0.680994	0.664186
	4	0.402496	0.52111	0.288075	0.481556	0.274999		4	0.247208	0.317158	0.315418	0.403496	0.322698		4	0.387313	0.390769	0.405769	0.492288	0.346405		4	0.305202	0.239247	0.359413	0.369044	0.321471		4	0.24871	0.213843	0.29991	0.207845	0.0916139
	5	0.695256	0.697522	0.702667	0.660268	0.636224		5	0.592079	0.602241	0.588571	0.619437	0.609961		5	0.705136	0.728826	0.681669	0.692804	0.771744		5	0.949632	0.853516	0.733981	0.855808	0.780028		5	0.925617	0.832178	0.815098	0.6648	0.921916
	6	0.82919	0.803414	0.87793	0.874168	0.780887		6	0.561008	0.714435	0.755264	0.73036	0.732043		6	0.75605	0.718089	0.686589	0.599147	0.619725		6	0.751894	0.829812	0.807841	0.779808	0.737861		6	0.751474	0.707586	0.724954	0.697901	0.736865
	7	0.367248	0.697193	0.385469	0.692058	0.359205		7	0.506452	0.529006	0.48983	0.536769	0.482825		7	0.346153	0.587725	0.525531	0.639626	0.643255		7	0.484602	0.467658	0.545947	0.365187	0.378327		7	0.479543	0.490514	0.430452	0.444644	0.473768
	8	0.816279	0.719916	0.745587	0.772677	0.858572		8	0.675862	0.554912	0.628696	0.662091	0.55268		8	0.302303	0.413662	0.45108	0.316746	0.362443		8	0.712457	0.786222	0.677926	0.707464	0.646232		8	0.561948	0.528624	0.33176	0.331568	0.581514
	9	0.457408	0.399706	0.522624	0.435265	0.512751		9	0.407863	0.399269	0.39109	0.394644	0.454983		9	0.525464	0.496983	0.43047	0.635316	0.369653		9	0.624879	0.486626	0.581306	0.49801	0.519001		9	0.429387	0.363409	0.348327	0.392921	0.443783
	10	0.433328	0.406121	0.396075	0.41455	0.389067		10	0.614913	0.630753	0.648128	0.622153	0.63149		10	0.458539	0.462093	0.458672	0.520099	0.44773		10	0.31472	0.269156	0.280145	0.357563	0.230807		10	0.413704	0.343457	0.343894	0.336003	0.343323
	11	0.893589	0.902593	0.934553	0.91582	0.929674		11	0.929977	0.87794	0.878684	0.911439	0.923148		11	0.978344	0.770747	0.8909	0.838362	0.634885		11	0.668701	0.683457	0.657154	0.659695	0.631895		11	0.707308	0.692749	0.636327	0.701723	0.684433
	12	1.016	0.996877	1.00395	0.927618	0.927699		12	0.880495	0.928837	0.956923	0.970826	0.898672		12	0.815404	0.816748	0.740388	0.746144	0.791363		12	0.680273	0.671495	0.657692	0.636598	0.689946		12	0.642137	0.703097	0.714187	0.702423	0.747236
	13	0.550526	0.524643	0.464899	0.472728	0.585354		13	0.742478	0.71337	0.740604	0.780889	0.636654		13	0.542352	0.475504	0.443449	0.389984	0.492646		13	0.379672	0.308911	0.342588	0.32142	0.390916		13	0.536165	0.446234	0.413459	0.444837	0.524959
	14	0.780358	0.816749	0.834649	0.824412	0.796064		14	0.305472	0.244686	0.260736	0.261999	0.312942		14	0.719323	0.69721	0.694087	0.749907	0.738743		14	0.658707	0.338207	0.66664	0.396598	0.643958		14	0.331858	0.345012	0.233495	0.463225	0.303375
	15	0.433789	0.443126	0.450025	0.329876	0.45364		15	0.322936	0.2974	0.278173	0.274435	0.536027		15	0.356125	0.313262	0.241466	0.443984	0.287362		15	0.406077	0.42428	0.358007	0.361778	0.281567		15	0.593783	0.497765	0.467009	0.459267	0.594516
	16	0.531774	0.444592	0.455484	0.527281	0.463134		16	0.467417	0.489975	0.48227	0.53195	0.498968		16	0.333291	0.298224	0.382569	0.506216	0.457036		16	0.730784	0.683104	0.581695	0.612218	0.569411		16	0.631857	0.586481	0.619198	0.622258	0.597495
	17	0.688773	0.705516	0.742433	0.72568	0.765149		17	0.357282	0.452654	0.468844	0.433348	0.392979		17	0.611074	0.591489	0.659947	0.630424	0.645285		17	0.479736	0.524828	0.504117	0.530501	0.484963		17	0.586426	0.561284	0.375562	0.409822	0.430817
	18	0.724083	0.750773	0.904499	1.06131	1.00189		18	0.734052	0.862078	0.60258	0.771919	0.676172		18	0.413396	0.534098	0.538656	0.480575	0.667656		18	1.00264	0.803648	0.744971	0.991757	1.05202		18	0.667029	0.771191	0.808539	0.80547	0.783348
	19	0.74158	0.752748	0.74397	0.761661	0.795387		19	0.56435	0.653688	0.673683	0.570655	0.580516		19	0.39028	0.380215	0.389265	0.391355	0.359993		19	0.603961	0.711196	0.665899	0.685622	0.670276		19	0.653172	0.60693	0.645054	0.581674	0.604953
	20	0.30019	0.319717	0.283636	0.318643	0.329972		20	0.560525	0.634144	0.689874	0.555025	0.676323		20	0.402334	0.399227	0.371777	0.434136	0.328125		20	0.403591	0.337422	0.346184	0.345764	0.336766		20	0.345544	0.335102	0.337232	0.326597	0.323525
	21	0.864698	0.863126	0.849338	0.854771	0.828514		21	0.79804	0.767525	0.851594	0.83784	0.681534		21	0.616276	0.639538	0.621576	0.614987	0.604738		21	0.897803	0.926137	0.886064	0.891896	0.937862		21	0.87894	0.915847	0.713252	0.770619	0.740465
	22	0.237843	0.232023	0.249204	0.277491	0.309398		22	0.681675	0.74974	0.632093	0.567422	0.563155		22	0.342694	0.442887	0.537829	0.654207	0.429945		22	0.269398	0.423899	0.407586	0.266634	0.26494		22	0.433544	0.450959	0.439286	0.453885	0.422235
	23	0.347347	0.353346	0.345169	0.379189	0.344418		23	0.879538	0.802232	0.69442	0.651891	0.63609		23	0.239852	0.272938	0.36762	0.292914	0.42048		23	0.451697	0.36488	0.349527	0.29961	0.33441		23	0.315567	0.33067	0.338757	0.326006	0.30338
	24	0.332512	0.323341	0.325984	0.313854	0.322422		24	0.331383	0.375043	0.341019	0.364981	0.335697		24	0.534681	0.552068	0.540111	0.588238	0.591283		24	0.538974	0.423034	0.50854	0.427768	0.414508		24	0.412923	0.449883	0.435676	0.466922	0.427368
	25	0.284771	0.285234	0.295257	0.286815	0.31549		25	0.426417	0.451184	0.415717	0.467351	0.460321		25	0.222338	0.200396	0.180573	0.186219	0.186151		25	0.207297	0.1888	0.193179	0.189157	0.188888		25	0.208017	0.0976681	0.267169	0.265426	0.249699
	26	0.816337	0.738057	0.796066	0.927062	0.842156		26	0.594571	0.517355	0.581767	0.643416	0.480907		26	0.588427	0.66562	0.427753	0.42503	0.473239		26	0.865726	0.862863	0.81969	0.802051	0.73884		26	0.611967	0.647091	0.597206	0.664145	0.722519
skull model 2/experimental series 2		experimental run 1							experimental run 2							experimental run 3							experimental run 4							experimental run 5
value 1-5		x1 (mm)	x2 (mm)	x3 (mm)	x4 (mm)	x5 (mm)			x1 (mm)	x2 (mm)	x3 (mm)	x4 (mm)	x5 (mm)			x1 (mm)	x2 (mm)	x3 (mm)	x4 (mm)	x5 (mm)			x1 (mm)	x2 (mm)	x3 (mm)	x4 (mm)	x5 (mm)			x1 (mm)	x2 (mm)	x3 (mm)	x4 (mm)	x5 (mm)
number of target fiducials	1	0.64231	0.619143	0.595809	0.619349	0.613753		1	0.877071	0.852161	0.846777	0.862446	0.850383		1	0.791169	0.802259	0.836376	0.830691	0.787417		1	0.524938	0.562364	0.584042	0.593316	0.579632		1	0.670293	0.57384	0.582581	0.599613	0.581044
	2	0.224464	0.234158	0.229709	0.241612	0.222488		2	0.371707	0.354017	0.40723	0.400202	0.384564		2	0.398264	0.390203	0.387513	0.348874	0.298771		2	0.320129	0.318083	0.252296	0.346428	0.243251		2	0.235169	0.221767	0.32028	0.276425	0.261663
	3	0.758502	0.769763	0.76725	0.827787	0.913593		3	0.835952	0.823282	0.767104	0.826153	0.777761		3	0.596879	0.633203	0.651676	0.556658	0.566487		3	0.47345	0.367903	0.571544	0.375026	0.501502		3	0.620286	0.665562	0.64863	0.64126	0.621885
	4	1.07285	1.0058	1.00433	1.00477	1.04947		4	1.19764	1.04367	1.1123	1.19266	1.30747		4	1.03182	0.976969	1.05155	1.03864	1.01738		4	0.850931	0.915961	0.903851	0.765823	0.883821		4	0.797958	0.868176	0.834153	0.876093	0.90282
	5	0.976719	1.0382	1.19923	1.01283	1.04227		5	0.996128	0.990324	0.980781	1.20261	1.14292		5	0.917688	0.902556	0.961342	0.879018	0.841122		5	0.950091	1.12191	0.962421	0.948176	0.973246		5	0.996625	1.05397	1.09793	1.09467	1.08305
	6	0.687291	0.63259	0.598852	0.633871	0.593906		6	0.963966	0.809849	0.796585	0.736113	0.826324		6	0.850813	0.923017	0.848847	0.800705	0.737472		6	0.825291	0.857437	0.880612	0.846119	0.833016		6	0.824609	0.866932	0.813887	0.820403	0.858121
	7	0.504582	0.474685	0.519164	0.258024	0.271174		7	0.702809	0.658079	0.849318	0.635319	0.833424		7	0.497558	0.543243	0.65149	0.528821	0.557218		7	0.443287	0.507457	0.456981	0.432986	0.447956		7	0.563981	0.722699	0.663334	0.65351	0.66337
	8	0.564591	0.636044	0.560173	0.617475	0.557708		8	0.637266	0.560109	0.522613	0.650397	0.744325		8	0.380794	0.384212	0.423774	0.385174	0.469119		8	0.426518	0.5783	0.460824	0.682958	0.414444		8	0.484361	0.639086	0.477205	0.434432	0.6304
	9	0.875051	0.876596	0.844423	0.890354	0.883882		9	0.700828	0.751487	0.741792	0.771543	0.83748		9	0.542994	0.476912	0.698253	0.749436	0.4053		9	0.604481	0.645882	0.572951	0.562445	0.609757		9	0.47658	0.44259	0.787249	0.623544	0.643002
	10	0.913103	0.800091	0.796364	0.805792	0.820995		10	0.906375	0.864694	0.908712	0.928499	0.873975		10	0.977764	0.945644	0.918862	0.94711	0.981891		10	0.830842	0.893952	0.84524	0.81195	0.885278		10	0.87652	0.907854	0.894184	0.929675	0.937697
	11	0.701728	0.722008	0.726312	0.658578	0.720406		11	0.827923	0.801918	0.798962	0.778304	0.777573		11	0.396442	0.404289	0.382812	0.395681	0.381934		11	0.402708	0.339875	0.29839	0.333722	0.337494		11	0.513831	0.520824	0.513336	0.435354	0.54279
	12	0.82844	0.822867	0.854048	0.819908	0.795812		12	0.778094	0.734795	0.820664	0.731312	0.881879		12	0.704653	0.737472	0.648246	0.717804	0.769813		12	0.692881	0.698264	0.722039	0.695423	0.645222		12	0.630114	0.623724	0.625499	0.655636	0.643671
	13	0.340723	0.441589	0.297504	0.308193	0.383624		13	0.399042	0.637626	0.774895	0.577992	0.395006		13	0.392229	0.405639	0.374543	0.414404	0.418431		13	0.311224	0.304459	0.342125	0.333145	0.343611		13	0.394017	0.386606	0.432053	0.413948	0.468264
	14	0.690419	0.685789	0.670101	0.689139	0.692234		14	0.663466	0.679612	0.683506	0.605692	0.594829		14	0.531553	0.572711	0.483568	0.495134	0.470953		14	0.565638	0.528575	0.509248	0.504307	0.544674		14	0.225512	0.432312	0.333298	0.415321	0.379578
	15	0.647641	0.656767	0.646003	0.684551	0.638641		15	0.771332	0.794429	0.775054	0.762138	0.78165		15	0.602324	0.639988	0.666747	0.687376	0.547512		15	0.531208	0.475166	0.48822	0.532892	0.529502		15	0.657583	0.663688	0.788153	1.0142	0.841587
	16	0.243784	0.190665	0.219995	0.30682	0.328668		16	0.162786	0.146311	0.163635	0.228426	0.113979		16	0.239246	0.251973	0.302427	0.347703	0.275315		16	0.401136	0.399158	0.218241	0.201843	0.43303		16	0.31479	0.26273	0.289097	0.293141	0.215099
	17	0.949259	0.943569	0.859379	0.847755	0.9216		17	0.902883	0.894399	0.871671	0.848773	0.784007		17	0.883659	0.87445	0.905947	0.943654	0.864681		17	0.870963	0.779607	0.800164	0.764476	0.789744		17	0.802119	0.848154	0.854808	0.818798	0.859456
	18	0.920751	1.10523	1.06325	0.949588	0.957162		18	1.26627	1.22828	1.29523	1.21522	1.14484		18	0.877326	1.10904	0.993598	1.12995	0.935193		18	0.621328	0.739623	0.69617	0.879205	0.726981		18	0.896816	0.818632	0.891398	0.9038	0.890263
	19	0.908426	0.842705	1.1098	0.932774	0.90717		19	1.11186	1.0484	1.05524	1.19411	0.97326		19	0.961636	1.02644	0.814001	0.893766	0.844617		19	0.857033	0.794232	0.84235	0.831762	0.859293		19	0.921113	0.903197	0.944021	0.978822	0.958806
	20	0.761695	0.962124	0.822131	0.964377	0.629567		20	0.968183	1.01425	1.08296	0.973313	0.935935		20	0.691993	0.655042	0.614568	0.579884	0.596125		20	0.874799	0.643745	1.01237	0.773546	0.742971		20	0.775765	0.573631	0.802579	0.560242	0.706157
	21	0.608499	0.630427	0.60247	0.654878	0.585622		21	0.840556	0.889835	0.960415	0.892143	0.844985		21	0.732707	0.750163	0.691294	0.744182	0.656565		21	0.614469	0.604761	0.595885	0.585839	0.638559		21	0.703	0.812979	0.601829	0.748686	0.672722
	22	0.595048	0.618718	0.605673	0.516392	0.69471		22	0.49691	0.443604	0.544083	0.462271	0.556751		22	0.408105	0.561023	0.421485	0.44498	0.472674		22	0.519963	0.326149	0.579598	0.605006	0.476868		22	0.358209	0.454901	0.327732	0.394421	0.317752
	23	0.872459	0.846591	0.857968	0.865254	0.859762		23	1.10037	1.08685	1.02307	1.00257	0.997283		23	0.967926	0.952895	0.955068	0.92802	0.960815		23	0.997391	0.934288	0.942696	0.945301	0.947741		23	0.844295	0.797375	0.933515	0.822338	0.858456
	24	0.44985	0.435736	0.446656	0.426427	0.4382		24	0.768172	0.773949	0.741334	0.754033	0.815733		24	0.540161	0.54702	0.569921	0.530552	0.554919		24	0.308844	0.385247	0.350457	0.409372	0.35552		24	0.744162	0.750236	0.66638	0.594939	0.660989
	25	0.957168	0.959855	0.965066	0.952167	0.960253		25	0.811494	0.784667	0.799148	0.779183	0.79743		25	0.710408	0.710946	0.685089	0.71203	0.714296		25	0.707755	0.648861	0.698685	0.706013	0.58343		25	0.771632	0.834056	0.803541	0.799655	0.754078
	26	0.270377	0.255362	0.252613	0.261061	0.252704		26	0.620685	0.587069	0.56522	0.574894	0.610173		26	0.199485	0.223986	0.288376	0.20371	0.301045		26	0.657034	0.241346	0.135913	0.174761	0.126441		26	0.22917	0.139964	0.159313	0.158555	0.160689
skull model 3/experimental series 3		experimental run 1							experimental run 2							experimental run 3							experimental run 4							experimental run 5
value 1-5		x1 (mm)	x2 (mm)	x3 (mm)	x4 (mm)	x5 (mm)			x1 (mm)	x2 (mm)	x3 (mm)	x4 (mm)	x5 (mm)			x1 (mm)	x2 (mm)	x3 (mm)	x4 (mm)	x5 (mm)			x1 (mm)	x2 (mm)	x3 (mm)	x4 (mm)	x5 (mm)			x1 (mm)	x2 (mm)	x3 (mm)	x4 (mm)	x5 (mm)
number of target fiducials	1	0.497606	0.747004	0.663847	0.574751	0.644961		1	0.852536	0.890957	0.848304	0.842184	0.859597		1	0.751444	0.794094	0.743025	0.761088	0.811497		1	0.788336	0.705123	0.730429	0.622324	0.588557		1	0.828541	0.912447	0.915973	0.898768	0.842712
	2	0.600722	0.918501	0.90495	0.65118	0.841863		2	0.478278	0.523678	0.458246	0.405222	0.500035		2	0.369223	0.404426	0.368651	0.365249	0.366592		2	0.688828	0.713454	0.703688	0.663906	0.700456		2	0.59469	0.456315	0.545343	0.498494	0.508369
	3	1.00866	0.966571	1.06526	0.98196	1.00307		3	0.889135	0.87379	0.832427	0.896736	1.00342		3	0.268672	0.310787	0.389213	0.310704	0.329643		3	0.683317	0.694293	0.678596	0.678952	0.678248		3	0.781192	0.604195	0.630645	0.641365	0.683407
	4	0.895983	1.22906	1.0643	1.30362	1.04657		4	0.956466	0.954102	0.890323	0.872934	0.90001		4	0.795574	0.761594	0.971065	0.843225	0.826165		4	1.06299	0.962853	1.10691	0.980934	1.05455		4	0.531363	0.463109	0.719515	0.760119	0.824783
	5	0.895096	1.05724	1.0638	1.33827	1.1808		5	0.974576	0.964498	1.12175	1.1092	1.13765		5	0.88372	0.845078	0.845114	0.876684	0.823694		5	0.695284	0.759328	0.671042	0.740948	0.599293		5	0.983215	0.954537	0.992929	1.07112	0.925309
	6	0.952017	0.829264	0.829736	0.867925	1.06227		6	0.811625	0.828835	0.765623	0.774685	0.85314		6	0.924277	1.00452	1.05497	0.719259	0.8189		6	0.837442	0.90516	0.815473	0.780398	0.944494		6	0.737455	0.652571	0.762385	0.666075	0.722969
	7	1.01264	0.977805	0.980114	1.01061	0.945642		7	0.552563	0.502603	0.506409	0.4766	0.47353		7	0.951117	0.945955	0.903906	0.928907	0.771512		7	0.869311	0.854862	0.809417	0.651973	0.626126		7	0.609329	0.588053	0.59556	0.572271	0.604148
	8	0.745067	0.828488	0.854905	0.882902	0.87382		8	0.59741	0.567467	0.544511	0.569905	0.535353		8	0.831669	0.865781	0.913106	0.889313	0.90217		8	0.820388	0.802371	0.811836	0.857039	0.776977		8	0.722723	0.900219	0.81378	0.836465	0.759217
	9	0.527948	0.562015	0.568363	0.633027	0.642452		9	0.150368	0.193927	0.193861	0.305694	0.199737		9	0.434792	0.616751	0.5433	0.716825	0.6589		9	0.76544	0.811635	0.802144	0.768772	0.842222		9	0.526798	0.403521	0.447923	0.556399	0.517668
	10	0.711856	0.585136	0.675541	0.624021	0.601634		10	0.750378	0.630496	0.657406	0.786799	0.638259		10	0.889197	0.841275	0.852935	0.80289	0.819437		10	0.933264	0.843879	0.693788	0.720427	0.654708		10	0.80736	0.523011	0.578906	0.827957	0.67085
	11	0.382573	0.3843	0.375808	0.35255	0.418252		11	0.325238	0.312652	0.2628	0.298802	0.25619		11	0.398329	0.380423	0.432938	0.438698	0.472124		11	0.563886	0.550601	0.418065	0.432753	0.603397		11	0.447028	0.407148	0.413141	0.401092	0.39315
	12	0.704882	0.825344	0.768219	0.913684	0.771959		12	0.259027	0.36984	0.371869	0.64642	0.40421		12	0.553463	0.592708	0.635417	0.482021	0.583176		12	0.708164	0.67202	0.708053	0.669376	0.680747		12	0.278197	0.205811	0.211025	0.181773	0.186947
	13	1.05963	1.01965	0.780427	0.927247	0.903483		13	0.796985	0.8012	0.728393	0.854467	0.714672		13	0.678615	0.657918	0.662869	0.659426	0.595727		13	0.437007	0.620413	0.537382	0.799503	0.525681		13	0.716081	0.674246	0.628999	0.823597	0.810841
	14	0.660226	0.636836	0.648575	0.647254	0.620681		14	0.506916	0.528209	0.515794	0.492195	0.492007		14	0.680102	0.598322	0.683671	0.696094	0.691257		14	0.907396	0.856149	0.848676	0.859433	0.864016		14	0.587008	0.62509	0.564141	0.627694	0.632081
	15	0.803781	0.834544	0.822612	0.913345	0.91697		15	0.992023	0.990941	1.01504	0.94911	1.09466		15	0.956104	0.961468	0.929246	0.951535	0.947438		15	0.983853	0.977851	1.05297	1.16496	1.05458		15	0.958992	1.02525	0.907323	1.02403	0.989627
	16	0.840677	0.805451	0.833071	0.797655	0.81189		16	0.452276	0.430878	0.245152	0.287046	0.350038		16	0.475152	0.453677	0.458374	0.470252	0.449735		16	0.360361	0.376216	0.354743	0.395416	0.403473		16	0.510109	0.638658	0.586862	0.60709	0.562254
	17	0.876395	0.896937	0.886287	0.850146	0.933085		17	0.48977	0.445322	0.435736	0.481835	0.50654		17	0.611972	0.54048	0.345851	0.345015	0.323514		17	0.581504	0.439652	0.585693	0.499087	0.445205		17	0.553355	0.52324	0.706839	0.564062	0.671503
	18	0.567273	0.653779	0.638534	0.706235	0.574694		18	0.889963	0.903755	0.820738	0.877967	1.07554		18	0.964288	0.930541	0.987668	0.941685	0.999612		18	0.732211	0.734377	0.703843	0.702167	0.737921		18	0.862312	0.747711	0.800274	0.443897	0.451518
	19	0.780317	0.962332	0.934007	0.658259	0.768906		19	0.843864	0.899141	0.885975	0.980845	0.937991		19	0.910224	0.706493	1.13166	1.09627	0.734735		19	0.872369	1.05169	0.864252	1.24492	1.10758		19	0.971205	1.04967	0.894121	1.03714	0.850174
	20	0.799953	0.84484	0.818911	0.974879	0.827552		20	0.892153	0.921976	0.867313	0.847289	0.847445		20	0.925207	0.916169	0.996489	1.01115	0.860716		20	1.2456	0.631576	0.955695	0.921318	1.08131		20	0.992417	1.02203	1.09671	1.08968	1.11019
	21	0.527732	0.668593	0.653827	0.526908	0.515039		21	0.35364	0.35141	0.346448	0.334352	0.34588		21	0.700238	0.856672	0.702019	0.755839	0.712595		21	0.23863	0.259874	0.289254	0.248952	0.25162		21	0.50932	0.497228	0.573661	0.540101	0.601937
	22	0.622468	0.695128	0.641271	0.753706	0.743494		22	0.77724	0.753825	0.767363	0.722533	0.736625		22	0.399841	0.471637	0.419874	0.416793	0.423634		22	0.885316	0.919393	0.92919	0.840508	0.891216		22	0.425362	0.390351	0.419936	0.48773	0.454351
	23	0.427959	0.466233	0.396171	0.474113	0.449337		23	0.705028	0.721047	0.673184	0.698895	0.688412		23	0.587935	0.463767	0.492825	0.46752	0.504493		23	0.752151	0.785956	0.768428	0.725894	0.816857		23	0.328491	0.261354	0.274601	0.336204	0.286217
	24	0.693788	0.668827	0.700554	0.671869	0.729403		24	0.89719	0.883153	0.871649	0.72523	0.74949		24	0.854413	0.884891	0.86256	0.833541	0.95993		24	1.01249	0.946552	0.903057	0.949104	0.904478		24	0.554184	0.558245	0.617932	0.621943	0.568095
	25	0.903262	0.90726	0.916673	0.919326	0.932057		25	0.870213	0.889165	0.911888	0.932317	0.91766		25	0.663104	0.699603	0.666419	0.6766	0.654417		25	0.449279	0.508912	0.514861	0.441798	0.468699		25	0.34275	0.444199	0.334232	0.385677	0.393846
	26	0.457588	0.458131	0.449451	0.459648	0.457164		26	0.605781	0.629707	0.908064	0.695315	0.937821		26	0.676709	0.440617	0.613745	0.452916	0.414656		26	0.981997	0.963724	0.959413	0.915292	0.883414		26	0.479261	0.456826	0.478961	0.481505	0.463181
skull model 4/experimental series 4		experimental run 1							experimental run 2							experimental run 3							experimental run 4							experimental run 5
value 1-5		x1 (mm)	x2 (mm)	x3 (mm)	x4 (mm)	x5 (mm)			x1 (mm)	x2 (mm)	x3 (mm)	x4 (mm)	x5 (mm)			x1 (mm)	x2 (mm)	x3 (mm)	x4 (mm)	x5 (mm)			x1 (mm)	x2 (mm)	x3 (mm)	x4 (mm)	x5 (mm)			x1 (mm)	x2 (mm)	x3 (mm)	x4 (mm)	x5 (mm)
number of target fiducials	1	0.490337	0.418235	0.495602	0.464144	0.407923		1	0.465709	0.465725	0.412543	0.485969	0.392545		1	0.545796	0.459004	0.457851	0.418108	0.388892		1	0.36503	0.350379	0.319249	0.397005	0.304309		1	0.441167	0.336433	0.350676	0.491883	0.327283
	2	0.286709	0.177308	0.221076	0.372495	0.208553		2	0.433547	0.428579	0.482749	0.535383	0.522529		2	0.444519	0.400146	0.401922	0.397075	0.376636		2	0.308052	0.279138	0.15543	0.14265	0.169496		2	0.145726	0.0914662	0.137413	0.0949073	0.151689
	3	0.640428	0.45843	0.66151	0.636373	0.612119		3	0.753785	0.792413	0.772681	0.732274	0.840561		3	0.861302	0.856779	0.616142	0.839586	0.785292		3	0.586597	0.587841	0.636294	0.663811	0.637827		3	0.578348	0.392836	0.515014	0.510282	0.580412
	4	0.445202	0.371316	0.375826	0.378318	0.426758		4	0.67848	0.53226	0.695308	0.651711	0.703618		4	0.566754	0.553719	0.468444	0.461688	0.529926		4	0.673126	0.568686	0.44899	0.608679	0.408616		4	0.389181	0.253885	0.252013	0.291941	0.29996
	5	0.537864	0.575667	0.54788	0.584047	0.630687		5	0.689798	0.7376	0.636156	0.696324	0.621032		5	0.728867	0.686486	0.779274	0.827661	0.928295		5	0.669281	0.761037	0.639854	0.714754	0.61789		5	0.656475	0.636824	0.780007	0.641888	0.635685
	6	0.581716	0.649955	0.524303	0.666365	0.671139		6	0.635866	0.709209	0.759205	0.897661	0.814744		6	0.711181	0.76143	0.767528	0.822539	0.760856		6	0.687932	0.653344	0.719022	0.673342	0.732408		6	0.606476	0.577972	0.74108	0.595948	0.744422
	7	0.6236	0.332923	0.527555	0.289681	0.482854		7	0.398148	0.371684	0.419968	0.362218	0.358857		7	0.495814	0.518685	0.499132	0.525367	0.530269		7	0.431833	0.332595	0.269385	0.336169	0.381469		7	0.622697	0.407184	0.401088	0.444612	0.526304
	8	0.534897	0.469399	0.507469	0.50337	0.479835		8	0.532803	0.577988	0.680945	0.669436	0.818552		8	0.751239	0.773686	0.779387	0.704498	0.715369		8	0.758955	0.59496	0.580777	0.508206	0.662379		8	0.606487	0.597191	0.65896	0.614928	0.626772
	9	0.933573	0.889082	0.955023	0.818518	0.913952		9	0.806041	0.833747	0.878645	0.715775	0.78734		9	0.779499	0.818324	0.889238	0.993862	0.784498		9	0.938657	0.930412	0.946873	0.841702	0.832723		9	0.900047	0.847936	0.745252	0.700792	0.820584
	10	0.662146	0.696556	0.705136	0.595065	0.736002		10	0.528034	0.545046	0.553792	0.536086	0.53767		10	0.366735	0.367531	0.316305	0.342541	0.320865		10	0.5371	0.355933	0.353648	0.394982	0.365901		10	0.507995	0.448062	0.448335	0.446774	0.463795
	11	0.69283	0.738677	0.679841	0.742667	0.666539		11	0.821478	0.823485	0.810936	0.814935	0.784418		11	0.822755	0.730709	0.75384	0.745503	0.765179		11	0.721617	0.688122	0.687553	0.690675	0.679784		11	0.83934	0.819516	0.827574	0.850853	0.796265
	12	0.551437	0.396134	0.536833	0.388836	0.41546		12	0.737454	0.913667	0.897629	0.798718	0.743832		12	0.30815	0.570288	0.510982	0.411225	0.277796		12	0.310922	0.347097	0.399361	0.289382	0.293687		12	0.447313	0.515206	0.457883	0.441273	0.503267
	13	0.514999	0.496702	0.539233	0.486408	0.516082		13	0.539251	0.531971	0.545947	0.585575	0.546679		13	0.389125	0.379979	0.417418	0.415525	0.583314		13	0.390162	0.379404	0.379291	0.452928	0.428043		13	0.437089	0.324592	0.505115	0.337195	0.429726
	14	0.294858	0.249547	0.268912	0.245155	0.230223		14	0.228889	0.198857	0.203901	0.222689	0.256093		14	0.62873	0.610173	0.586762	0.593702	0.505895		14	0.556518	0.601032	0.649335	0.587119	0.625163		14	0.965742	0.885208	0.870443	0.889258	0.789616
	15	0.663971	0.632085	0.728562	0.760226	0.702792		15	0.553638	0.578057	0.547041	0.578652	0.625738		15	0.739124	0.680305	0.611704	0.430933	0.559447		15	0.642149	0.651525	0.64154	0.619387	0.620928		15	0.525251	0.680719	0.571477	0.512939	0.632635
	16	0.608151	0.679928	0.6264	0.61352	0.633237		16	0.679951	0.756372	0.774084	0.834504	0.768205		16	0.484181	0.609523	0.612831	0.536855	0.481773		16	0.621859	0.533128	0.565764	0.506982	0.583655		16	0.432123	0.410206	0.403727	0.44511	0.414587
	17	0.683713	0.594534	0.605188	0.612637	0.570171		17	0.349875	0.420767	0.360488	0.339351	0.332709		17	0.355524	0.665048	0.725381	0.526705	0.436096		17	0.415413	0.533021	0.499225	0.612845	0.501585		17	0.772806	0.749298	0.803242	0.827635	0.728895
	18	0.483377	0.48436	0.422673	0.516175	0.50998		18	0.651286	0.689482	0.657779	0.580891	0.588854		18	0.540368	0.470077	0.403544	0.740659	0.586129		18	0.506117	0.76588	0.479787	0.469015	0.459885		18	0.356843	0.503783	0.242306	0.426782	0.139067
	19	0.810949	0.797965	0.851626	0.796273	0.888982		19	0.618066	0.650918	0.623076	0.502974	0.667865		19	0.670216	0.637935	0.72143	0.619728	0.60049		19	0.789188	0.911704	0.833953	0.756194	0.718667		19	0.691996	0.56714	0.642971	0.576039	0.566683
	20	0.604455	0.571962	0.614292	0.551297	0.944485		20	0.687802	0.57148	0.696328	0.669593	0.807992		20	0.401269	0.357246	0.374198	0.425239	0.450515		20	0.53549	0.573857	0.554065	0.59466	0.713484		20	0.301935	0.32199	0.343619	0.313331	0.330631
	21	0.513591	0.401994	0.593163	0.407374	0.506159		21	0.307855	0.295167	0.351475	0.491229	0.355873		21	0.298662	0.281557	0.414632	0.252883	0.304847		21	0.271763	0.532379	0.593824	0.309162	0.547932		21	0.129295	0.100456	0.13015	0.146574	0.175993
	22	0.543653	0.715562	0.768304	0.533047	0.482532		22	0.587442	0.538697	0.505073	0.486079	0.552189		22	0.406405	0.450808	0.566116	0.45429	0.583799		22	0.814455	0.79824	0.829968	0.577886	0.573624		22	0.897388	0.781477	0.770948	0.800656	0.863552
	23	0.702896	0.468584	0.579785	0.584238	0.759129		23	0.779828	0.78899	0.511431	0.522217	0.499064		23	0.46644	0.49354	0.562795	0.721067	0.732618		23	0.64699	0.660661	0.615315	0.609424	0.620862		23	0.838279	0.743063	0.776151	0.863908	0.797819
	24	0.668754	0.640401	0.646192	0.628678	0.660261		24	0.552731	0.55146	0.5313	0.500106	0.518501		24	0.673183	0.679256	0.667934	0.66349	0.686401		24	0.648847	0.652165	0.653512	0.711757	0.611687		24	0.551586	0.569428	0.55853	0.561397	0.598252
	25	0.757935	0.83467	0.817207	0.803162	0.818535		25	0.650601	0.652511	0.683691	0.646655	0.650118		25	0.725821	0.701829	0.631595	0.624416	0.607766		25	0.702729	0.623975	0.644917	0.624042	0.686973		25	0.84681	0.865161	0.849042	0.641475	0.838697
	26	0.470596	0.44039	0.395779	0.39151	0.381825		26	0.455112	0.404932	0.403072	0.453748	0.434512		26	0.370849	0.37309	0.381909	0.378253	0.413575		26	0.421304	0.358789	0.427797	0.357293	0.286839		26	0.764851	0.732491	0.734561	0.674707	0.640297

## Sheet: LED-mask
LED-mask registration
skull model 1/experimental series 1				experimental run 1							experimental run 2							experimental run 3							experimental run 4							experimental run 5
value 1-5				x1 (mm)	x2 (mm)	x3 (mm)	x4 (mm)	x5 (mm)			x1 (mm)	x2 (mm)	x3 (mm)	x4 (mm)	x5 (mm)			x1 (mm)	x2 (mm)	x3 (mm)	x4 (mm)	x5 (mm)			x1 (mm)	x2 (mm)	x3 (mm)	x4 (mm)	x5 (mm)			x1 (mm)	x2 (mm)	x3 (mm)	x4 (mm)	x5 (mm)
number of target fiducials			1	1.07233	0.864725	0.92827	0.732041	0.692202		1	0.671993	0.571214	0.579805	0.579196	0.755373		1	0.906019	0.932169	0.944331	0.892723	0.826763		1	0.969063	0.9395	0.901716	0.975883	1.09205		1	0.870161	0.775384	0.808882	1.0097	0.807115
			2	0.636813	0.675949	0.858209	0.75325	0.641094		2	1.11613	1.04476	1.00821	0.985533	1.12053		2	0.653107	0.652129	0.638439	0.597072	0.693612		2	1.31194	1.32592	1.31469	1.32359	1.40187		2	0.479648	0.491554	0.741294	0.475523	0.531461
			3	0.649409	0.677216	0.691601	0.691952	0.630609		3	0.873991	0.876442	1.00289	0.889364	0.928149		3	0.745699	0.816397	0.742544	0.781516	0.718901		3	1.08454	0.890434	0.895446	1.07598	0.841241		3	1.21206	1.30129	1.27739	1.03562	1.04726
			4	0.426682	0.411603	0.59075	0.37676	0.459161		4	0.29544	0.381698	0.373945	0.188164	0.332229		4	0.494646	0.57917	0.438896	0.418809	0.579662		4	0.598757	0.469155	0.471698	0.400061	0.516841		4	0.765589	0.881211	0.719345	0.758219	0.793296
			5	0.705578	0.547751	0.574311	0.422595	0.384669		5	0.801717	0.919264	0.899037	0.760256	0.753832		5	0.756759	0.673434	0.677871	0.661726	0.596047		5	0.983282	0.982832	0.909518	0.842341	0.842933		5	1.15984	1.11155	1.05907	0.961947	1.09778
			6	0.943925	0.845785	0.837525	0.766785	0.712944		6	0.842492	0.780376	0.794104	0.862254	0.857932		6	0.690416	1.133	0.694457	1.01089	0.702385		6	1.18332	1.18074	1.17862	1.18128	1.29199		6	0.523718	0.608028	0.593585	0.545173	0.541056
			7	0.722204	0.866485	0.907682	0.759519	0.974151		7	1.15909	1.17046	1.15806	1.0684	0.978115		7	0.82489	0.834106	0.798454	0.832459	0.813563		7	1.64147	1.49534	1.61859	1.55335	1.48762		7	1.05124	0.998694	1.04358	1.0478	1.12303
			8	0.55341	0.5363	0.602909	0.622431	0.522941		8	0.953096	0.955613	0.812806	0.952089	0.958843		8	1.08442	1.09473	1.11643	1.17634	1.0751		8	1.17319	1.18725	1.19954	1.21869	1.12989		8	0.635615	0.672228	0.59301	0.622412	0.677759
			9	0.278351	0.306857	0.309108	0.214272	0.228775		9	0.881739	0.882928	0.978143	0.955884	1.03138		9	0.870683	0.78615	0.750075	0.942695	0.786794		9	0.208655	0.184662	0.164484	0.217533	0.163302		9	0.252997	0.282461	0.210169	0.134475	0.196713
			10	0.656128	0.634934	0.615813	0.623043	0.568749		10	0.435222	0.452552	0.437543	0.466053	0.467677		10	0.579438	0.580288	0.583078	0.581963	0.553127		10	0.379364	0.391031	0.389726	0.366047	0.401744		10	0.43693	0.361698	0.650199	0.869833	0.878055
			11	0.816643	0.869953	0.815349	0.847353	0.888731		11	0.932171	0.925756	0.971322	0.950045	1.05791		11	0.750252	0.804622	0.76137	0.791704	0.929013		11	1.35443	1.33648	1.29577	1.34072	1.32169		11	0.916923	0.866556	0.813965	0.926494	0.851208
			12	0.525549	0.533875	0.520401	0.621416	0.613101		12	1.33	1.43223	1.33672	1.333	1.4858		12	1.37809	1.37862	1.21244	1.26556	1.23178		12	1.07803	0.960651	1.07595	1.03168	1.00267		12	0.669815	0.485914	0.623571	0.528087	0.573472
			13	0.485856	0.403014	0.426944	0.426847	0.671841		13	0.308963	0.2854	0.374265	0.273206	0.379164		13	0.27092	0.369372	0.289187	0.218153	0.248649		13	0.926666	0.981372	0.968795	0.944877	0.925355		13	0.607925	0.58607	1.20281	0.61479	1.15559
			14	0.801186	0.690254	0.580307	0.698898	0.717462		14	1.25129	1.02906	0.905007	0.917391	1.02787		14	0.66353	0.669843	0.726575	0.765342	0.798125		14	0.839628	1.29674	1.18722	0.90218	1.38041		14	0.993635	0.741714	1.29899	1.00147	0.97397
			15	0.605423	0.773462	0.589188	0.581818	0.773791		15	0.659981	0.640823	0.484584	0.573725	0.775765		15	0.77289	0.849006	0.75055	0.835479	0.771376		15	0.773935	0.845017	0.797736	0.802238	0.823378		15	0.681957	0.568329	0.582465	0.602817	0.687482
			16	0.60379	0.508909	0.457028	0.472783	0.445894		16	0.832859	0.860394	0.968915	0.873557	0.901082		16	0.735473	0.737038	0.757914	0.745878	0.754737		16	0.896716	0.787673	0.78219	0.80904	0.777661		16	0.55033	0.578093	0.540028	0.481831	0.70137
			17	0.808557	0.715169	0.736826	0.76661	0.759167		17	0.854185	0.894864	0.754886	0.723927	0.852012		17	0.80004	0.745134	0.810342	0.826192	0.811754		17	0.409175	0.399449	0.620556	0.606035	0.469213		17	0.849564	0.822486	0.809817	0.843993	0.818785
			18	0.399568	0.184035	0.554653	0.552432	0.210948		18	0.579651	0.53644	0.618023	0.526182	0.525363		18	0.342303	0.371572	0.326974	0.483811	0.399582		18	0.736875	1.05549	0.669645	0.704057	0.726136		18	0.831813	0.815114	0.89357	0.846696	0.853665
			19	0.602869	0.266984	0.212827	0.608262	0.42502		19	0.597673	0.600721	0.617959	0.523697	0.507389		19	0.398255	0.428532	0.969829	0.368226	0.41675		19	0.663552	0.634976	0.650541	0.654312	0.684152		19	0.863192	0.900714	0.887132	0.879711	0.882362
			20	0.479504	0.409999	0.445003	0.505263	0.505134		20	0.709777	0.69826	0.709283	0.729969	0.679688		20	0.618148	0.59445	0.602157	0.566298	0.550731		20	0.577614	1.00404	0.925057	0.543068	0.675939		20	0.293566	0.306269	0.30565	0.298672	0.286519
			21	0.677501	0.630518	0.699255	0.649964	0.644856		21	1.13026	1.15083	1.184	1.13421	1.14413		21	0.932745	0.856078	0.993196	0.970397	0.861723		21	1.18652	1.23574	1.17151	1.17514	1.24525		21	0.908175	0.995586	0.963789	0.933675	0.927833
			22	0.437659	0.43568	0.427822	0.394354	0.435891		22	0.716357	0.711973	0.760169	0.666625	0.676591		22	0.86195	0.742882	0.909344	0.866335	0.784081		22	0.991736	1.06961	1.07584	0.848159	0.930529		22	0.374362	0.381487	0.38531	0.383183	0.390163
			23	0.533654	0.493097	0.589122	0.535427	0.446718		23	0.894746	0.843097	0.794701	0.791324	0.73918		23	0.867562	0.999359	0.818555	0.923385	0.859217		23	0.57394	0.542825	0.499744	0.491687	0.60517		23	0.342641	0.4323	0.347211	0.482155	0.436533
			24	0.270069	0.267406	0.209265	0.233102	0.23458		24	0.349365	0.362628	0.353639	0.364418	0.359025		24	0.263377	0.276099	0.321687	0.205694	0.319223		24	0.672338	0.636514	0.646338	0.653075	0.700761		24	0.624147	0.609123	0.643374	0.595793	0.629666
			25	1.34256	1.35577	1.35476	1.33991	1.36009		25	0.870579	0.870216	0.874544	0.886912	0.88681		25	0.291594	0.503968	0.474362	0.272716	0.294047		25	0.754575	0.758674	0.754805	0.743589	0.769665		25	1.49126	1.32048	1.47376	1.5665	1.5887
			26	0.78985	0.782936	0.856861	0.828277	0.840653		26	0.759545	1.17975	0.971317	0.941881	1.05281		26	1.07674	1.08565	1.12973	1.01949	1.22948		26	1.02712	1.06796	1.07391	1.00688	1.26118		26	0.827688	0.873853	0.827496	0.815659	0.87622
skull model 2/experimental series 2				experimental run 1							experimental run 2							experimental run 3							experimental run 4							experimental run 5
value 1-5				x1 (mm)	x2 (mm)	x3 (mm)	x4 (mm)	x5 (mm)			x1 (mm)	x2 (mm)	x3 (mm)	x4 (mm)	x5 (mm)			x1 (mm)	x2 (mm)	x3 (mm)	x4 (mm)	x5 (mm)			x1 (mm)	x2 (mm)	x3 (mm)	x4 (mm)	x5 (mm)			x1 (mm)	x2 (mm)	x3 (mm)	x4 (mm)	x5 (mm)
number of target fiducials			1	0.523748	0.541006	0.602379	0.603382	0.60397		1	0.887176	0.836107	0.711323	0.857613	0.967936		1	0.544026	0.624415	0.549317	0.61005	0.634551		1	0.662524	0.604134	0.673788	0.664074	0.676974		1	0.609065	0.564925	0.622296	0.607469	0.695211
			2	0.907098	0.851384	0.893532	0.846466	0.838098		2	1.05377	1.0629	1.07911	1.08079	1.13723		2	0.93211	0.927795	0.937307	0.927182	0.95849		2	1.09442	1.06721	1.12535	1.04025	0.993308		2	0.96009	0.937754	1.03378	0.976052	1.04514
			3	1.46508	1.45396	1.43052	1.43886	1.41901		3	1.68388	1.69993	1.73691	1.73744	1.76491		3	1.40883	1.41653	1.47609	1.48195	1.55706		3	1.74706	1.73099	1.70773	1.71967	1.7697		3	1.62334	1.52629	1.62578	1.62062	1.56866
			4	0.42836	0.466114	0.591313	0.513774	0.435976		4	0.634855	0.6288	0.675903	0.707138	0.706682		4	0.514602	0.411756	0.458407	0.410694	0.449091		4	0.47895	0.442938	0.450678	0.463627	0.433246		4	0.416165	0.430392	0.391345	0.423941	0.409957
			5	0.815893	0.355175	0.361191	0.716895	0.539692		5	0.385588	0.36904	0.431298	0.348855	0.416293		5	0.391422	0.431408	0.415369	0.36536	0.354955		5	0.268475	0.285306	0.294425	0.269864	0.261908		5	0.329307	0.32926	0.301635	0.350375	0.285097
			6	0.252279	0.277785	0.270155	0.41906	0.289784		6	0.451963	0.383276	0.42642	0.367897	0.348855		6	0.260166	0.221302	0.320088	0.294416	0.199794		6	0.246568	0.278068	0.302625	0.286787	0.252426		6	0.257899	0.264663	0.25069	0.290829	0.226612
			7	0.586154	0.642851	0.629245	0.566005	0.634785		7	0.5859	0.590357	0.575471	0.601199	0.553324		7	0.529922	0.573743	0.564476	0.577808	0.577714		7	0.680584	0.572513	0.63842	0.611469	0.676591		7	0.65006	0.688899	0.727308	0.759963	0.711887
			8	1.10479	1.20899	1.12685	1.0623	1.16376		8	0.969431	1.05527	1.01306	1.05428	0.992925		8	1.15137	1.22273	1.09941	1.20399	0.980829		8	1.37378	1.28996	1.34873	1.37817	1.30477		8	1.26344	1.39222	1.42001	1.22029	1.32464
			9	1.14712	1.27151	1.2404	1.29788	1.27436		9	1.32812	1.29691	1.23282	1.28019	1.27414		9	1.18666	1.09649	0.954092	1.06235	1.05521		9	1.23813	1.36942	1.30322	1.2859	1.11354		9	1.37583	1.31959	1.46641	1.24769	1.35792
			10	0.47571	0.507359	0.497786	0.45653	0.607523		10	0.594882	0.604551	0.608649	0.599106	0.608957		10	0.582693	0.592411	0.631841	0.627215	0.613927		10	0.666588	0.620204	0.677709	0.683803	0.670962		10	0.409611	0.38097	0.380084	0.398515	0.406451
			11	1.39986	1.35175	1.31818	1.32931	1.35848		11	1.53819	1.53587	1.52649	1.53988	1.55631		11	1.26982	1.34386	1.35352	1.26403	1.41684		11	1.48804	1.44412	1.44671	1.44261	1.46791		11	1.41697	1.31796	1.39359	1.42165	1.39432
			12	1.63362	1.62988	1.63613	1.69951	1.7217		12	1.87326	1.87896	1.86553	1.85869	1.83055		12	1.55328	1.5597	1.58688	1.54889	1.58276		12	1.743	1.68545	1.7489	1.7119	1.6721		12	1.60185	1.60055	1.68787	1.66282	1.63122
			13	0.718466	0.708872	0.753219	0.70651	0.712609		13	1.03762	1.04435	1.07664	1.01488	1.09192		13	0.787184	1.11368	0.939315	0.87819	0.781975		13	0.760284	0.787713	0.810845	0.829701	0.811443		13	0.744695	0.723458	0.724368	0.733706	0.640064
			14	1.30684	1.31808	1.27339	1.27346	1.26257		14	1.59526	1.67059	1.63938	1.57904	1.59355		14	1.2164	1.19162	1.20405	1.24313	1.22723		14	1.33892	1.33506	1.34243	1.3302	1.31665		14	1.22621	1.26335	1.2762	1.31367	1.2928
			15	0.655565	0.473677	0.611407	0.64251	0.561743		15	1.33213	1.31853	1.28337	1.32065	1.25224		15	0.626416	0.70379	0.635888	0.660089	0.640546		15	0.653091	0.705161	0.650958	0.657722	0.66085		15	0.4993	0.563708	0.608408	0.608376	0.585038
			16	1.04933	1.10191	1.09041	1.00855	1.05742		16	1.56221	1.5836	1.57546	1.55081	1.53271		16	0.953503	0.911525	0.918569	0.984128	0.971514		16	1.02059	1.01932	1.00372	1.02002	1.02235		16	0.98045	0.975117	0.980675	0.95345	0.954215
			17	1.49851	1.31625	1.45098	1.46484	1.41976		17	1.82235	1.89505	1.9595	1.82275	1.87417		17	1.24745	1.17564	1.27793	1.23578	1.23182		17	1.35733	1.40776	1.33632	1.36018	1.34273		17	1.36693	1.30928	1.31811	1.36156	1.33246
			18	0.626247	0.547727	0.568312	0.702739	0.547854		18	0.6632	0.758494	0.593012	0.7687	0.809012		18	0.592517	0.562935	0.561521	0.514271	0.55826		18	0.738138	0.614271	0.609077	0.58387	0.573204		18	0.561342	0.679223	0.516985	0.516325	0.508802
			19	0.484832	0.455672	0.496579	0.491893	0.518808		19	0.67905	0.6758	0.671025	0.713723	0.668356		19	0.523162	0.314801	0.226871	0.349323	0.278184		19	0.348488	0.358202	0.336132	0.371551	0.345265		19	0.28783	0.278009	0.258996	0.237989	0.242796
			20	0.512971	0.511687	0.539706	0.563675	0.551817		20	0.862346	0.927767	0.813824	0.857599	0.785684		20	0.521222	0.531793	0.274401	0.360501	0.373727		20	0.642337	0.643311	0.600941	0.63784	0.579885		20	0.464693	0.525591	0.533402	0.457364	0.483553
			21	0.660988	0.701161	0.714311	0.722802	0.677362		21	1.10081	1.08684	1.08912	1.05941	1.00484		21	0.278398	0.349019	0.29094	0.37983	0.404011		21	0.708378	0.62472	0.707487	0.674317	0.616558		21	0.419965	0.468309	0.472462	0.413578	0.459785
			22	0.957257	0.989344	0.982861	0.956508	0.936701		22	1.44587	1.48091	1.49826	1.34321	1.31564		22	0.535643	0.467951	0.559771	0.530354	0.549451		22	0.863904	0.933683	0.899294	0.944433	0.855556		22	0.701737	0.721983	0.72468	0.706558	0.701636
			23	1.5396	1.61431	1.57308	1.62227	1.46565		23	1.12276	1.07827	1.02547	1.18233	1.0854		23	1.26432	1.31138	1.06662	1.13455	1.17171		23	1.58653	1.50524	1.44777	1.51773	1.53141		23	1.55765	1.46497	1.40192	1.37721	1.40248
			24	0.847323	0.940599	0.870344	0.883228	0.79658		24	0.508603	0.608879	0.456466	0.564337	0.473607		24	0.394466	0.383365	0.523687	0.577645	0.486917		24	0.930739	0.927434	0.92919	0.960016	0.955862		24	0.770454	0.938512	0.918528	1.05091	1.01226
			25	1.55035	1.62409	1.56592	1.55355	1.63801		25	1.9468	1.91496	1.91671	1.91504	1.93817		25	1.41829	1.47702	1.45367	1.46305	1.54262		25	1.66937	1.68266	1.64465	1.68907	1.6519		25	1.55954	1.55453	1.69212	1.55429	1.54838
			26	1.19492	1.31355	1.33242	1.20862	1.18234		26	1.57889	1.6013	1.61745	1.58597	1.61929		26	1.03662	1.04768	1.03234	1.07804	1.07406		26	1.26153	1.25467	1.256	1.2799	1.27366		26	1.15966	1.18335	1.18794	1.21236	1.17123
skull model 3/experimental series 3				experimental run 1							experimental run 2							experimental run 3							experimental run 4							experimental run 5
value 1-5				x1 (mm)	x2 (mm)	x3 (mm)	x4 (mm)	x5 (mm)			x1 (mm)	x2 (mm)	x3 (mm)	x4 (mm)	x5 (mm)			x1 (mm)	x2 (mm)	x3 (mm)	x4 (mm)	x5 (mm)			x1 (mm)	x2 (mm)	x3 (mm)	x4 (mm)	x5 (mm)			x1 (mm)	x2 (mm)	x3 (mm)	x4 (mm)	x5 (mm)
number of target fiducials			1	0.588617	0.556891	0.49905	0.46607	0.798694		1	0.787904	0.862827	0.960792	0.8878	0.963792		1	0.893741	0.85447	0.817061	0.900968	0.904881		1	0.843602	0.827838	0.907317	0.888209	0.849349		1	0.706054	0.729446	0.81609	0.703037	0.726747
			2	1.18142	0.995727	1.24697	0.883996	0.91769		2	1.35195	1.25406	1.29368	1.52671	1.34767		2	1.43481	1.32114	1.42564	1.24494	1.34381		2	1.37292	1.39168	1.39738	1.30231	1.22191		2	1.3045	1.38828	1.31905	1.37492	1.30826
			3	0.946501	0.878666	0.944681	0.932357	0.837559		3	1.18779	1.03306	0.926834	1.10202	1.03028		3	1.13863	1.09118	1.06707	1.18069	1.0482		3	1.18374	1.34406	1.18385	1.28143	1.22818		3	0.995677	1.01135	1.06718	0.983065	1.01278
			4	0.822605	0.746252	0.740871	0.841973	0.744845		4	0.762726	0.80852	0.79296	0.818394	0.867907		4	0.722374	0.76869	0.729549	0.682971	0.74751		4	0.73749	0.791682	0.813657	0.84152	0.825333		4	0.825649	0.838036	0.82373	0.794119	0.864948
			5	0.954749	0.754374	0.761181	0.93436	0.936827		5	0.939214	0.957306	1.23746	0.725472	1.12849		5	0.89144	0.890607	0.763859	0.782388	0.917734		5	0.952344	0.867765	0.861618	0.902469	0.90105		5	1.21656	1.1095	1.1431	1.286	1.26947
			6	0.780807	0.711884	0.878259	0.915003	0.747667		6	0.562938	0.675989	0.547551	0.76347	0.700231		6	0.678398	0.572719	0.381305	0.471117	0.542735		6	0.523119	0.609491	0.53397	0.56155	0.606688		6	0.80479	0.804377	1.02051	1.04067	0.80237
			7	0.733336	0.704837	0.750155	0.648481	0.633457		7	0.724892	0.766315	0.86834	1.00247	0.733776		7	0.769393	0.939878	0.708235	0.801596	0.798114		7	0.718525	0.868287	0.891636	0.78347	0.863668		7	0.833331	0.811206	0.833238	0.832687	0.791793
			8	1.14667	1.05525	1.01845	0.793984	0.835846		8	0.988458	0.927505	1.06884	1.04131	1.16691		8	1.16334	1.20254	1.14851	1.11927	1.10261		8	1.23058	1.30077	1.21624	1.23466	1.30154		8	0.532975	0.728354	0.648344	0.676407	0.673324
			9	0.928745	0.773845	0.979379	0.772229	0.886767		9	1.1201	1.12701	1.17893	1.09696	0.957333		9	1.01802	1.01279	1.06403	1.16483	1.01606		9	1.18969	1.18356	1.17267	1.20216	1.2654		9	0.69426	0.616423	0.706597	0.81209	0.787203
			10	0.575593	0.64268	0.471869	0.426351	0.459126		10	1.08598	0.993657	0.995193	1.01009	0.995265		10	0.78448	1.02797	1.00898	0.75915	1.05351		10	1.10789	1.11965	1.02968	1.02855	1.05937		10	0.647565	0.751951	0.733126	0.727624	0.718493
			11	1.02733	0.887606	0.551179	0.603455	0.546762		11	1.14721	1.23429	1.13349	1.13561	1.19891		11	1.24965	1.24265	1.16438	1.11416	1.18885		11	1.1509	1.26894	1.19664	1.17102	1.1843		11	1.13425	1.20901	1.0751	1.37498	1.06342
			12	1.08405	1.11159	0.971019	1.1202	0.751605		12	1.15082	1.06331	1.24874	0.911322	1.14835		12	1.37667	1.38019	1.2708	1.17412	1.26551		12	1.34126	1.07231	1.11551	1.25106	1.35964		12	0.586777	0.865036	0.535337	0.559237	0.877691
			13	0.769939	0.908177	0.613395	0.572313	0.719424		13	1.02345	0.975678	1.05887	0.982785	0.937535		13	1.06532	1.16144	1.01269	1.10468	1.13159		13	1.05979	1.05952	0.984367	1.07299	0.899083		13	0.901231	0.922715	1.02403	0.82936	0.8867
			14	0.908748	0.82243	0.753281	0.700869	0.601194		14	1.46198	1.56921	1.45011	1.44127	1.63205		14	1.41398	1.39911	1.41477	1.43437	1.27482		14	1.44125	1.47096	1.43786	1.43541	1.37225		14	0.878434	0.941849	0.934907	0.949031	0.873754
			15	0.796427	0.859059	0.897538	1.04199	0.891568		15	0.971188	0.99728	1.07922	0.995497	1.08407		15	0.974273	1.05414	0.929603	1.07766	0.926779		15	0.774227	0.809989	0.825891	0.868115	0.91396		15	0.762657	0.688972	0.7346	0.73949	0.792259
			16	0.88958	0.885014	0.855896	0.85188	0.813689		16	1.201	1.09828	1.19136	1.15226	1.1013		16	1.08983	1.17403	1.18123	1.19469	1.20648		16	1.14827	1.1448	1.1825	1.14145	1.20089		16	0.900632	0.940051	0.931828	0.933338	0.904806
			17	0.502871	0.356609	0.4576	0.560343	0.252356		17	0.790554	0.815294	0.884908	0.684757	0.918679		17	0.560066	0.595586	0.661321	0.675478	0.754749		17	0.585503	0.64445	0.719376	0.696809	0.682475		17	0.604512	0.786529	0.679841	0.768264	0.812312
			18	0.743543	0.85628	0.810743	0.767447	0.802181		18	1.12585	1.07189	1.0712	1.21999	1.24554		18	1.01271	1.03582	0.941901	1.07516	1.08169		18	1.23826	0.948699	1.0787	0.753433	1.15991		18	0.87125	0.677486	0.692534	0.833897	0.807478
			19	0.789981	0.899226	0.91941	0.919057	0.72764		19	0.775542	0.78894	0.87296	0.832932	0.832351		19	0.720587	0.778645	0.820164	0.724136	0.654363		19	0.717949	0.496446	0.687137	0.709624	0.712266		19	0.959975	0.893932	0.90631	1.00251	0.928789
			20	0.941235	1.0379	0.903708	0.87478	0.972411		20	0.557678	0.537203	0.640617	0.502756	0.540207		20	0.475772	0.543226	0.431239	0.506999	0.560534		20	0.366162	0.415152	0.494624	0.362625	0.381142		20	0.923923	1.08195	0.884287	1.23639	1.1742
			21	0.399801	0.563672	0.347218	0.44233	0.390803		21	0.736878	0.824398	0.704781	0.913169	0.80971		21	0.824951	0.856903	0.856482	0.799671	0.854184		21	0.666834	0.718844	0.716996	0.593169	0.737574		21	0.75784	0.85461	0.77987	0.702292	0.811411
			22	0.377073	0.395836	0.245223	0.423207	0.482225		22	1.04373	1.03169	1.06204	1.04552	0.961874		22	1.04812	1.11873	1.03833	1.0421	1.07887		22	0.823335	0.971439	1.01763	0.911096	0.861012		22	0.567426	0.580074	0.632643	0.501946	0.608267
			23	0.371439	0.494885	0.416774	0.453227	0.515107		23	1.45361	1.37435	1.41214	1.40822	1.10712		23	1.38681	1.24558	1.40768	1.45555	1.10436		23	1.11361	1.07581	1.10003	1.11608	1.08712		23	0.986571	0.77264	0.741085	1.02328	0.754977
			24	0.34102	0.459152	0.383668	0.315256	0.433506		24	0.906715	1.08446	1.06562	1.087	0.769062		24	0.771634	1.19574	0.804501	1.07952	0.432696		24	1.14082	1.15133	1.24293	1.19449	1.03652		24	0.595904	0.611337	0.65142	0.6461	0.636818
			25	1.05695	0.611861	0.924185	0.801772	0.764146		25	1.18362	1.25859	1.195	1.15303	1.22935		25	1.25481	1.19348	1.11622	1.16679	0.968279		25	1.15543	1.10646	1.07891	1.05508	1.18368		25	0.55387	0.964434	0.819064	0.809383	0.675313
			26	0.81907	0.668879	0.877876	0.693361	0.551207		26	1.41544	1.36839	1.43143	1.34495	1.34905		26	1.39531	1.42336	1.19771	1.40031	1.20987		26	1.48351	1.45665	1.37479	1.418	1.4087		26	0.903854	0.899512	0.836688	0.929707	0.907142
skull model 4/experimental series 4				experimental run 1							experimental run 2							experimental run 3							experimental run 4							experimental run 5
value 1-5				x1 (mm)	x2 (mm)	x3 (mm)	x4 (mm)	x5 (mm)			x1 (mm)	x2 (mm)	x3 (mm)	x4 (mm)	x5 (mm)			x1 (mm)	x2 (mm)	x3 (mm)	x4 (mm)	x5 (mm)			x1 (mm)	x2 (mm)	x3 (mm)	x4 (mm)	x5 (mm)			x1 (mm)	x2 (mm)	x3 (mm)	x4 (mm)	x5 (mm)
number of target fiducials			1	1.04116	1.05123	1.06658	1.0332	1.15626		1	1.06949	1.05167	0.436632	0.785088	0.38425		1	0.648759	0.903731	0.918361	1.00962	0.799956		1	0.645863	0.778233	0.675759	0.584103	0.784495		1	0.457109	0.458786	0.476031	0.891874	0.763406
			2	0.910709	0.895098	0.867872	0.940048	0.899883		2	1.08823	0.887998	0.906931	0.892562	0.886404		2	0.903588	0.999912	0.943129	0.939474	0.846571		2	1.03605	0.904967	0.952192	1.04523	0.989174		2	0.982259	0.925326	0.902971	0.860032	1.04513
			3	0.967897	1.01959	0.980606	0.969284	0.953869		3	0.968005	0.976895	0.927863	0.946178	0.959549		3	0.978634	0.90401	0.928033	0.960969	0.902477		3	0.955271	0.921375	0.940847	0.904947	0.952508		3	0.94277	0.979428	0.954298	0.965347	1.00192
			4	0.290313	0.181512	0.210381	0.251317	0.243482		4	0.281168	0.263322	0.279193	0.254915	0.268725		4	0.345233	0.250077	0.250748	0.655713	0.253711		4	0.270431	0.576236	0.567273	0.591579	0.536329		4	0.258958	0.228906	0.200593	0.242675	0.251549
			5	0.375674	0.449571	0.265792	0.389074	0.296988		5	0.64263	0.42376	0.470411	0.458909	0.415887		5	0.340761	0.300634	0.318587	0.326501	0.364664		5	0.260444	0.344491	0.299982	0.508006	0.393344		5	0.410848	0.340475	0.3651	0.36397	0.642364
			6	0.114493	0.0993012	0.116208	0.0860314	0.162893		6	0.197624	0.167495	0.243594	0.183973	0.186026		6	0.198544	0.193305	0.196991	0.214878	0.192443		6	0.189836	0.212875	0.61112	0.781892	0.409586		6	0.200882	0.44927	0.205519	0.329399	0.253158
			7	0.456548	0.420628	0.473651	0.471852	0.635014		7	0.356345	0.288432	0.333783	0.29912	0.378796		7	0.318182	0.264102	0.268397	0.361569	0.279702		7	0.243319	0.252078	0.349706	0.280397	0.427509		7	0.458151	0.259497	0.390553	0.43753	0.395669
			8	0.241631	0.166953	0.22574	0.227165	0.271992		8	0.399797	0.13222	0.149747	0.0798426	0.218384		8	0.138206	0.182318	0.221799	0.0938708	0.209342		8	0.642385	0.883651	0.81818	0.577004	0.761858		8	0.421718	0.208412	0.384707	0.204953	0.216264
			9	0.248405	0.25592	0.295299	0.278972	0.238603		9	0.581579	0.359741	0.414453	0.416487	0.336248		9	0.225604	0.341548	0.400894	0.256194	0.325034		9	0.91746	0.668906	0.63392	0.524086	0.777935		9	0.255463	0.526471	0.420909	0.397284	0.352699
			10	0.782365	0.747546	0.814114	0.760712	0.764555		10	1.13891	1.08723	1.13158	1.07383	1.06224		10	1.1976	1.22624	1.01982	1.25273	0.990894		10	1.16657	1.21496	1.08741	0.975464	1.08239		10	1.07227	1.07811	1.09476	1.45039	1.05796
			11	0.973405	0.960238	0.997844	0.996187	0.974991		11	0.815976	0.880501	0.922434	0.924488	0.944957		11	1.34972	1.39743	1.18765	1.36763	1.43048		11	0.891527	1.30204	1.08723	0.931814	1.40429		11	0.825475	1.04851	1.30826	1.01049	0.781864
			12	0.915667	1.0477	0.933837	0.912038	0.960429		12	1.27547	1.31126	1.30571	1.26538	1.29728		12	1.28289	1.28373	1.2859	1.36208	1.32148		12	1.38979	1.60358	1.22673	1.20002	1.55701		12	1.28688	1.2797	1.29194	1.21493	1.27488
			13	0.676611	0.723379	0.669512	0.703118	0.658194		13	0.97554	0.934915	0.944519	0.921805	1.03013		13	1.04787	0.967709	1.06519	1.1935	1.16405		13	0.997345	0.878426	0.96357	0.982312	1.07859		13	0.959044	0.946928	1.22255	0.996752	1.01181
			14	1.60649	1.62511	1.4614	1.45082	1.5014		14	1.88134	1.88606	1.93041	1.89719	1.90208		14	1.87373	1.88142	1.89825	1.89422	1.87745		14	1.84337	2.05771	1.91331	1.95287	1.87884		14	1.89331	1.89149	1.89363	1.87813	1.87401
			15	1.24046	1.10338	1.17647	1.23401	1.15765		15	1.05371	1.12545	1.06444	1.09229	0.976255		15	1.0239	1.16379	1.16097	1.08118	1.14958		15	1.23322	1.1463	1.13873	0.994088	1.20425		15	1.18272	1.01671	0.990796	0.975437	1.29991
			16	0.389817	0.447096	0.515551	0.368691	0.399715		16	0.5855	0.470121	0.586716	0.477038	0.624375		16	0.486939	0.343062	0.363175	0.466633	0.378781		16	0.407949	0.491003	0.542483	0.360866	0.402249		16	0.441806	0.440086	0.44517	0.471666	0.356332
			17	0.491731	0.560557	0.43623	0.491698	0.468686		17	0.515311	0.415	0.464598	0.433506	0.456475		17	0.372802	0.378345	0.394833	0.40891	0.461043		17	0.6048	0.602472	0.497912	0.531954	0.492437		17	0.443164	0.450936	0.444662	0.420633	0.48176
			18	0.533826	0.49745	0.493843	0.435853	0.557606		18	0.522189	0.50341	0.486959	0.541985	0.538394		18	0.718474	0.529323	0.49608	0.634515	0.551412		18	0.865541	0.832766	0.710004	0.539185	0.517839		18	0.538913	0.497104	0.479867	0.507396	0.486478
			19	0.777906	0.800462	0.823511	0.798432	0.871526		19	0.783752	0.806535	0.843618	0.724619	0.702995		19	0.600044	0.614519	0.638702	0.715647	0.8139		19	0.677764	0.809314	0.681625	0.811616	0.717133		19	0.674458	0.712041	0.675977	0.721308	0.67612
			20	0.569492	0.6974	0.523108	0.342431	0.513235		20	0.664694	0.437183	0.651925	0.39664	0.463939		20	0.776344	0.699368	0.553045	0.666918	0.67661		20	0.482457	0.334919	0.333421	0.655452	0.543161		20	0.731761	0.67659	0.534645	0.617894	0.539715
			21	0.682952	0.598825	0.643848	0.592827	0.752831		21	0.480659	0.794347	0.751555	0.515785	0.499589		21	0.532177	0.425962	0.531296	0.529049	0.453593		21	0.646914	0.596037	0.666769	0.541809	0.741158		21	0.574612	0.594341	0.410199	0.54543	0.456287
			22	0.517487	0.608706	0.588484	0.474746	0.503045		22	0.516548	0.55895	0.545474	0.496612	0.621858		22	0.571678	0.592169	0.476124	0.473775	0.491122		22	0.496943	0.479753	0.547449	0.524642	0.552799		22	0.54804	0.563774	0.48118	0.499885	0.554643
			23	0.591218	0.54909	0.530506	0.554185	0.572829		23	0.577144	0.534173	0.564547	0.545866	0.513341		23	0.458771	0.442875	0.534528	0.474148	0.523646		23	0.480634	0.519753	0.554025	0.630958	0.583369		23	0.514066	0.511855	0.481925	0.553814	0.524756
			24	1.1199	1.10549	1.154	1.12161	1.10741		24	1.39112	1.35093	1.19664	1.2537	1.2261		24	1.5466	1.6426	1.59717	1.52539	1.52622		24	1.42607	1.41926	1.40653	1.41697	1.40289		24	1.3125	1.27705	1.61035	1.30244	1.66437
			25	0.816284	0.781285	0.790516	0.773303	0.810116		25	0.339454	0.810275	0.633237	0.194141	0.654994		25	1.68198	1.43996	1.44384	1.48974	1.49938		25	1.44834	1.47009	1.55023	1.46669	1.44264		25	1.54447	1.45585	1.45371	1.50237	1.51102
			26	1.201	1.16235	1.17824	1.14724	1.16566		26	1.06124	1.1017	1.08028	1.07906	1.07739		26	1.11788	1.07817	1.11338	1.11093	1.10695		26	1.16892	1.07826	1.12448	1.05615	1.04855		26	1.09123	1.05788	1.22657	1.0236	1.01873

## Sheet: hybrid
hybrid registration
skull model 1/experimental series 1				experimental run 1							experimental run 2							experimental run 3							experimental run 4							experimental run 5
value 1-5				x1 (mm)	x2 (mm)	x3 (mm)	x4 (mm)	x5 (mm)			x1 (mm)	x2 (mm)	x3 (mm)	x4 (mm)	x5 (mm)			x1 (mm)	x2 (mm)	x3 (mm)	x4 (mm)	x5 (mm)			x1 (mm)	x2 (mm)	x3 (mm)	x4 (mm)	x5 (mm)			x1 (mm)	x2 (mm)	x3 (mm)	x4 (mm)	x5 (mm)
number of target fiducials			1	0.355849	0.765135	0.586753	0.582242	0.403045		1	0.401418	0.429099	0.606139	0.377251	0.481802		1	0.679413	0.632504	0.615849	0.66252	0.697939		1	0.411143	0.503497	0.480265	0.560949	0.625963		1	0.649354	0.667214	0.648155	0.597652	0.609472
			2	0.213931	0.192609	0.201469	0.213584	0.159632		2	0.489525	0.588273	0.555537	0.584922	0.557588		2	0.215054	0.240203	0.196195	0.211455	0.215715		2	0.873588	0.822177	0.832496	0.870276	0.844537		2	0.24004	0.232926	0.196797	0.195896	0.202941
			3	1.17377	1.09786	1.01054	1.05854	0.850794		3	0.808665	0.85751	0.957624	0.902579	0.944191		3	1.01354	1.0153	0.96258	0.955716	0.94543		3	1.90884	1.86125	1.89445	1.92608	1.99958		3	0.685333	0.719675	0.643461	0.657156	0.656125
			4	0.582454	0.766542	0.563806	0.536106	0.552533		4	0.746494	0.420617	0.405467	0.388922	0.472657		4	0.674069	0.649206	0.685426	0.676332	0.60121		4	0.765202	0.793251	0.795364	0.730288	0.76655		4	0.870561	0.824098	0.868331	0.81229	0.826454
			5	0.727479	0.723268	0.707555	0.646175	0.731564		5	0.64869	0.612562	0.620603	0.671751	0.619416		5	0.656181	0.631845	0.593883	0.627457	0.665128		5	0.982765	0.97649	0.976304	0.981746	0.983714		5	0.844341	0.843996	0.832295	0.869573	0.809509
			6	0.547302	0.584663	0.519372	0.511354	0.578385		6	0.545196	0.562418	0.535071	0.561169	0.601925		6	0.78485	0.773148	0.766885	1.38316	0.870388		6	0.611716	0.658959	0.646045	0.554564	0.623001		6	0.591601	0.575472	0.491407	0.509603	0.475072
			7	0.587336	0.588965	0.556549	0.573757	0.560812		7	0.499013	0.474934	0.462739	0.466078	0.486527		7	0.713949	0.701456	0.724133	0.748815	0.702972		7	0.849055	0.844814	0.873059	0.905767	0.889617		7	0.600972	0.583352	0.564633	0.602224	0.604191
			8	0.979275	1.01134	1.03593	1.07416	1.02712		8	1.07427	1.10956	1.10588	1.14206	1.13367		8	0.909729	0.897015	0.918552	0.879936	0.902958		8	0.922866	0.922381	0.932981	0.93344	0.923807		8	0.9241	0.969132	0.961399	0.914038	0.928245
			9	0.807063	0.782822	0.813286	0.795055	0.833511		9	0.436582	0.348765	0.292788	0.321765	0.29741		9	0.753312	0.721164	0.697436	0.687595	0.682176		9	0.874065	0.900916	0.849694	0.881239	0.863387		9	0.89473	0.894823	0.890623	0.896531	0.876862
			10	0.54249	0.664077	0.722064	0.561564	0.86617		10	0.346419	0.245843	0.273717	0.314831	0.2969		10	1.35066	1.36465	1.34942	0.975462	0.972775		10	1.22651	1.18993	1.06161	1.06672	1.06159		10	1.33204	1.31509	1.30043	1.31877	1.33325
			11	1.27948	1.28246	1.31903	1.32855	1.3097		11	1.01075	1.04153	0.984683	1.01868	1.08222		11	1.2537	1.24108	1.22308	1.20706	1.19753		11	1.1936	0.880895	0.92005	0.967448	1.03771		11	1.40956	1.4389	1.41964	1.46143	1.40101
			12	0.729054	0.791675	0.718226	0.793092	0.836626		12	1.21674	1.11188	0.961453	1.08599	0.995884		12	1.00155	0.935709	0.996824	1.08013	0.961579		12	0.769583	0.689039	0.763204	0.810742	0.804467		12	1.73466	1.72391	1.70007	1.54183	1.63438
			13	1.04718	0.988506	0.97661	0.915896	1.07007		13	0.680399	0.652294	0.759011	0.735081	0.729405		13	1.03641	1.00269	1.03805	0.95996	1.00617		13	1.24635	1.19057	1.31107	1.24437	1.24267		13	1.20812	1.15938	1.16366	1.13684	1.18339
			14	0.604026	0.768436	1.00398	0.515239	1.12908		14	0.777384	0.463086	0.542796	0.682632	0.464125		14	0.533513	0.582057	0.609079	0.638541	0.551204		14	0.829115	0.740035	0.724019	0.909122	0.918691		14	0.777295	0.759738	0.650855	0.617124	0.849284
			15	0.199721	0.181744	0.240954	0.175772	0.448737		15	0.288276	0.254722	0.250444	0.260164	0.269448		15	0.394129	0.302946	0.338657	0.385773	0.300792		15	0.634808	0.64319	0.615627	0.637528	0.64385		15	0.411922	0.403594	0.418704	0.405473	0.397399
			16	0.464475	0.289534	0.545319	0.771652	0.615754		16	0.477242	0.510964	0.512354	0.459127	0.411679		16	0.168891	0.192191	0.231102	0.254877	0.223206		16	0.664813	0.666036	0.629163	0.632031	0.60221		16	0.737341	0.704214	0.703228	0.693037	0.683093
			17	0.986613	0.981967	0.948584	1.03437	0.966746		17	0.787633	0.796798	0.738489	0.779179	0.771298		17	0.944305	0.914328	0.885276	0.88515	0.93635		17	1.18412	1.21914	1.20535	1.18392	1.1908		17	0.816427	0.81283	0.766617	0.792709	0.878382
			18	0.653681	0.624495	0.699814	0.680966	0.687255		18	0.580009	0.59544	0.616091	0.617134	0.63437		18	0.505035	0.50317	0.489527	0.491273	0.477927		18	0.900108	0.966501	0.901409	0.985158	0.914306		18	0.96915	0.977618	1.01667	0.965678	0.958632
			19	0.652792	0.65658	0.685166	0.658286	0.681799		19	0.591494	0.599968	0.574529	0.582626	0.595973		19	0.531429	0.512891	0.553454	0.528962	0.5407		19	0.707083	0.727952	0.720854	0.740492	0.721153		19	0.873406	0.902642	0.926807	0.879638	0.892383
			20	0.910119	0.860526	0.90422	0.899449	0.882202		20	0.688788	0.606409	0.622079	0.627369	0.656404		20	0.723612	0.699075	0.691891	0.683206	0.728389		20	1.18822	0.806591	0.835918	0.773139	0.849079		20	1.00672	1.02787	1.03011	1.03757	1.0145
			21	0.569884	0.564936	0.57283	0.573333	0.559482		21	0.757181	0.76725	0.743477	0.710462	0.765452		21	0.361507	0.346182	0.37906	0.376566	0.455809		21	0.783762	0.834678	0.798428	0.806087	0.787617		21	0.91417	0.923233	0.970632	0.960235	0.939233
			22	0.613413	0.642409	0.556086	0.558908	0.544772		22	0.919266	0.537889	0.593056	0.517898	0.587926		22	0.591172	0.568397	0.504302	0.619548	0.519506		22	0.794875	0.739487	0.797414	0.766916	1.02025		22	0.781025	0.754318	0.782002	0.802165	0.907813
			23	0.871329	0.872831	0.878819	0.920106	0.945684		23	0.758163	0.767238	0.785683	0.635829	0.628476		23	0.965788	1.00584	1.02792	0.998253	1.03526		23	0.960817	1.03664	0.968807	0.810215	0.856513		23	0.883608	0.874398	0.848131	0.859105	0.88535
			24	0.790226	0.84016	0.820646	0.872706	1.07101		24	0.742364	0.737107	0.717767	0.712318	0.722791		24	1.0183	1.10335	0.853524	0.756034	0.85704		24	1.26575	1.29527	1.15694	1.15806	1.08628		24	0.936989	0.955256	0.949478	0.953159	0.957563
			25	1.0755	1.07809	1.03645	1.06768	1.03568		25	0.52267	0.49324	0.4834	0.514499	0.542742		25	0.586895	0.704391	0.632595	0.691613	0.598089		25	0.892381	1.06185	0.991045	0.917593	1.02272		25	1.05612	1.02097	1.03412	1.02912	1.03348
			26	0.76226	0.748845	0.884358	0.706414	0.854324		26	0.932406	1.2194	1.07966	1.10244	1.04249		26	1.10776	1.01347	0.943599	0.880026	0.994504		26	0.752515	0.826079	1.03821	0.953884	0.975065		26	1.34544	1.23415	1.40176	1.44314	1.40197
skull model 2/experimental series 2				experimental run 1							experimental run 2							experimental run 3							experimental run 4							experimental run 5
value 1-5				x1 (mm)	x2 (mm)	x3 (mm)	x4 (mm)	x5 (mm)			x1 (mm)	x2 (mm)	x3 (mm)	x4 (mm)	x5 (mm)			x1 (mm)	x2 (mm)	x3 (mm)	x4 (mm)	x5 (mm)			x1 (mm)	x2 (mm)	x3 (mm)	x4 (mm)	x5 (mm)			x1 (mm)	x2 (mm)	x3 (mm)	x4 (mm)	x5 (mm)
number of target fiducials			1	0.741508	0.612953	0.65341	0.624541	0.666599		1	0.563129	0.54139	0.582356	0.537091	0.576517		1	0.586833	0.575943	0.642047	0.642642	0.631196		1	0.690972	0.677461	0.705048	0.678123	0.750506		1	0.905064	0.90833	0.918132	0.90509	0.897208
			2	0.59803	0.497037	0.304726	0.444918	0.381417		2	0.701293	0.726558	0.733272	0.643629	0.66155		2	0.454785	0.450984	0.396897	0.431749	0.389413		2	0.556047	0.595038	0.525474	0.699045	0.561941		2	0.633192	0.513151	0.534956	0.52543	0.604609
			3	0.825819	0.8149	0.822574	0.865077	0.865265		3	1.08976	1.14734	1.16676	1.16209	1.10397		3	0.745535	0.77061	0.791345	0.715329	0.770759		3	0.860385	0.840329	0.847131	0.844117	0.826225		3	0.681934	0.769538	0.708539	0.628197	0.578893
			4	0.801837	0.786243	0.76875	0.773198	0.792397		4	0.835984	0.893964	0.832633	0.812541	0.699795		4	0.753659	0.685153	0.707821	0.685942	0.798291		4	0.895895	0.882581	0.735207	0.86889	0.793785		4	0.522021	0.560356	0.506145	0.560477	0.528627
			5	0.880338	0.861923	0.842546	0.789208	0.778649		5	0.729234	0.746156	0.683167	0.656133	0.720478		5	0.880947	0.915923	0.900164	0.876856	0.836384		5	0.633879	0.673557	0.666346	0.633121	0.68609		5	0.446446	0.501205	0.431538	0.414343	0.514696
			6	0.934637	0.933308	0.964089	0.874798	0.94012		6	0.794813	0.79293	0.835658	0.817535	0.753307		6	0.660048	0.592891	0.664216	0.65111	0.660889		6	0.645801	0.88402	0.574622	0.813046	0.708983		6	0.801604	0.750734	0.737794	0.759188	0.832817
			7	0.661815	0.581046	0.647692	0.616085	0.565722		7	0.935553	0.946753	0.963923	0.949398	0.945983		7	0.598409	0.412824	0.413806	0.403849	0.411008		7	0.472234	0.453376	0.438749	0.450708	0.496177		7	0.672432	0.633583	0.67555	0.666159	0.608979
			8	0.990448	0.906443	0.856023	0.851282	0.927944		8	0.698953	0.860569	0.750093	0.857093	0.671566		8	0.632412	0.5512	0.485628	0.561807	0.522064		8	0.90353	0.91553	0.816443	0.823091	0.812186		8	0.860666	0.691756	0.834091	0.701839	0.696864
			9	1.06531	0.856556	0.926991	1.05313	0.966332		9	1.46571	1.4717	1.42223	1.55123	1.69386		9	1.05698	1.02117	1.01164	1.01291	1.05339		9	1.18744	1.09625	1.04583	1.07594	1.07325		9	0.968628	0.95741	0.892115	0.950717	0.930072
			10	0.836788	0.937045	0.862585	0.90432	0.873968		10	0.960314	0.914195	0.948673	0.941622	0.901555		10	0.857483	0.824854	0.786385	0.871436	0.780843		10	0.827799	0.776825	0.794749	0.839873	0.869664		10	0.559854	0.549963	0.486524	0.486421	0.568323
			11	1.36511	1.46739	1.30828	1.40593	1.43302		11	1.51308	1.62768	1.58487	1.58931	1.66929		11	1.18812	1.13448	1.31013	1.34275	1.29722		11	1.09579	1.29758	1.16666	1.09751	1.24246		11	1.39603	1.30141	1.39664	1.39931	1.34923
			12	1.13919	1.12116	1.18134	1.33225	1.19895		12	0.950324	0.925502	0.935996	0.932883	0.961234		12	0.915039	0.876518	0.843579	0.86762	0.794495		12	0.943638	0.791299	0.824589	0.98187	0.935959		12	0.914989	0.922985	0.959665	0.957979	0.959316
			13	0.92391	0.881964	1.00514	0.884076	0.939165		13	0.714134	0.789829	0.79436	0.792044	0.73429		13	0.762453	0.797275	0.81952	0.683148	0.797475		13	0.972817	0.969905	0.877569	0.890643	0.978595		13	0.87448	0.871928	0.957485	0.984421	0.880466
			14	1.00466	0.907502	0.891913	0.891756	0.937024		14	1.20512	1.45427	1.3497	1.29073	1.25287		14	0.891478	0.886367	0.649304	0.756084	0.636257		14	0.87096	0.848286	0.781659	0.732158	0.798821		14	0.907721	0.863107	0.845038	0.871117	0.833858
			15	0.954211	0.927671	0.945874	0.954819	0.870109		15	0.806261	0.785405	0.758714	0.773484	0.800769		15	0.23105	0.235016	0.219448	0.3702	0.245189		15	0.585986	0.507306	0.556281	0.631683	0.596553		15	0.744071	0.812961	0.758714	0.855027	0.718526
			16	0.696852	0.663117	0.683487	0.633625	0.682257		16	0.964072	0.905447	0.908702	0.826363	0.744964		16	0.387948	0.419749	0.369269	0.408038	0.386065		16	0.523916	0.579835	0.583376	0.577698	0.552866		16	0.605149	0.623011	0.554926	0.57626	0.627766
			17	0.965916	0.99022	0.956535	0.940168	0.992851		17	1.36596	1.3144	1.30753	1.31654	1.30628		17	0.907879	0.95421	0.949855	0.881799	0.952477		17	0.991071	0.913365	0.969638	0.965621	0.927617		17	0.876284	0.887383	0.906328	0.865924	0.826034
			18	0.696598	0.677309	0.702453	0.680912	0.741407		18	0.72174	0.680543	0.619599	0.620851	0.453263		18	0.603363	0.641052	0.744668	0.808607	0.942931		18	0.738043	0.708254	0.653106	0.670187	0.612054		18	0.518093	0.405537	0.453345	0.59327	0.501719
			19	0.8716	0.711736	0.772724	0.730912	0.72524		19	0.600173	0.620861	0.654002	0.555165	0.580064		19	0.813093	0.674842	0.663623	0.699411	0.562179		19	0.741769	0.721522	0.570235	0.682148	0.654761		19	0.422446	0.460372	0.467879	0.511353	0.431825
			20	0.647787	0.565248	0.593861	0.607703	0.606781		20	0.309095	0.0755575	0.445436	0.320651	0.317637		20	0.257786	0.261622	0.257224	0.339728	0.280576		20	0.253333	0.231197	0.546464	0.509157	0.267888		20	0.42575	0.404709	0.456022	0.457113	0.404171
			21	0.651868	0.636608	0.603716	0.710619	0.63848		21	0.763549	0.844836	0.852007	0.866805	0.829125		21	0.136505	0.15507	0.29924	0.303348	0.276167		21	0.54767	0.40418	0.241314	0.246091	0.617476		21	0.310912	0.311558	0.331415	0.311371	0.300408
			22	0.813601	0.799154	0.855022	0.836582	0.847167		22	1.06657	1.1501	0.935678	1.24455	0.962959		22	0.346293	0.544243	0.374505	0.388134	0.607825		22	0.412383	0.77878	0.559346	0.39882	0.583518		22	0.461666	0.687623	0.440175	0.710148	0.808145
			23	0.908454	1.03271	0.949658	1.11482	0.981177		23	1.55974	1.58743	1.58252	1.76489	1.56093		23	1.27652	1.38983	1.23666	1.26793	1.21006		23	0.899866	0.884424	0.898004	0.958658	0.939105		23	0.894238	0.985279	0.848136	1.10677	0.884608
			24	0.970734	0.964183	0.901832	0.811504	0.857897		24	1.19487	1.07092	0.957012	1.07698	0.794685		24	0.522953	0.671469	0.677746	0.602671	0.520117		24	0.793521	0.783318	0.771417	0.849861	0.773349		24	0.772854	0.777563	0.750824	0.795026	0.827049
			25	1.52372	1.5539	1.47026	1.48175	1.49712		25	1.89247	1.89796	1.93104	1.80847	1.96498		25	1.36532	1.45852	1.44606	1.35602	1.3903		25	1.59627	1.53597	1.56176	1.60427	1.55952		25	1.52339	1.50316	1.4791	1.52844	1.4594
			26	0.858542	0.959012	0.93906	0.988125	0.87649		26	0.903236	0.941675	1.00189	0.998122	0.942395		26	0.740147	0.717026	0.762847	0.61807	0.653894		26	0.795614	0.88898	0.873722	0.79401	0.881246		26	0.902147	0.817705	0.894962	0.826531	0.835142
skull model 3/experimental series 3				experimental run 1							experimental run 2							experimental run 3							experimental run 4							experimental run 5
value 1-5				x1 (mm)	x2 (mm)	x3 (mm)	x4 (mm)	x5 (mm)			x1 (mm)	x2 (mm)	x3 (mm)	x4 (mm)	x5 (mm)			x1 (mm)	x2 (mm)	x3 (mm)	x4 (mm)	x5 (mm)			x1 (mm)	x2 (mm)	x3 (mm)	x4 (mm)	x5 (mm)			x1 (mm)	x2 (mm)	x3 (mm)	x4 (mm)	x5 (mm)
number of target fiducials			1	0.785522	0.776249	0.746286	0.769042	0.791756		1	0.951781	0.871742	0.880888	0.866647	0.871167		1	0.905555	0.942644	0.908627	0.932109	0.940999		1	0.804916	0.854332	0.827835	0.817761	0.800002		1	0.787083	0.709944	0.790751	0.690351	0.69329
			2	0.918738	0.956129	0.942675	0.910433	0.962301		2	1.19871	1.24778	1.16571	1.16168	1.20976		2	0.944737	1.19306	0.937152	0.964071	0.957345		2	0.617298	0.693894	0.709703	0.56658	0.667982		2	1.21787	1.03066	1.14505	1.04904	1.16009
			3	0.815971	0.880707	1.0068	0.957155	0.939024		3	1.41827	1.309	1.16984	1.17259	1.31389		3	0.765587	0.790486	0.700092	0.723049	0.786739		3	0.299908	0.320753	0.311311	0.410478	0.350956		3	0.62676	0.544156	0.679138	0.366216	0.692848
			4	0.60521	0.627732	0.641802	0.605779	0.596612		4	0.562469	0.576967	0.573628	0.576776	0.558496		4	0.963347	0.97258	0.928568	1.00922	0.952991		4	0.903697	0.91262	0.891215	0.807766	0.876141		4	0.242151	0.239727	0.250565	0.26812	0.291005
			5	0.913897	0.914021	0.903425	0.798741	0.905215		5	0.739624	0.632246	0.694632	0.737055	0.621169		5	1.06021	1.0977	1.11493	1.07883	1.02714		5	1.06855	1.1099	1.08726	1.09798	1.12533		5	0.335015	0.371264	0.476933	0.307166	0.502967
			6	0.962685	0.960752	0.98696	0.972789	1.00584		6	0.806659	0.832311	0.857157	0.87822	0.826454		6	1.15168	1.12405	1.12678	1.12869	1.1442		6	1.16293	1.18318	1.17882	1.25352	1.24155		6	0.73638	0.774788	0.77298	0.680692	0.654691
			7	0.939684	0.891288	0.938183	0.955473	0.874976		7	0.655418	0.735666	0.776954	0.770282	0.701445		7	0.868962	0.871696	0.879664	0.898443	0.809742		7	0.863812	0.917341	0.594594	0.721122	0.704016		7	0.878959	0.884919	0.902886	0.931258	0.704155
			8	0.939815	0.897747	0.957772	0.924721	0.944162		8	0.887268	0.87343	0.874778	0.90735	0.860853		8	0.880137	0.892336	0.899295	0.924677	0.892919		8	0.945567	0.969383	0.967552	0.968496	0.951649		8	1.05854	1.08612	1.17002	1.12277	1.14836
			9	0.932629	0.981189	0.952447	0.981502	0.967676		9	0.548925	0.500972	0.555954	0.5348	0.516672		9	1.19037	1.08775	1.40945	1.31313	1.56091		9	0.911987	0.882673	0.882377	0.835357	0.929617		9	0.868682	0.990441	0.882305	0.875053	0.989752
			10	0.769622	0.764592	0.795923	0.763769	0.739641		10	0.812477	0.821685	0.744131	0.798532	0.780802		10	0.607362	0.5813	0.533594	0.552264	0.569195		10	0.556899	0.689308	0.707196	0.697648	0.718922		10	0.731847	0.737923	0.789703	0.764223	0.727738
			11	0.820357	0.835522	0.837639	0.788436	0.783474		11	0.87764	0.927485	0.885996	0.89611	0.934596		11	0.893176	0.886876	0.901017	0.892573	0.904966		11	1.07145	1.09469	1.10237	0.966333	1.05843		11	0.921476	0.916327	0.909548	0.917756	0.898617
			12	0.781976	0.824212	0.796297	0.831392	0.826525		12	0.686153	0.812657	0.774988	0.777434	0.729617		12	0.759274	0.799081	0.83098	0.661767	0.682504		12	1.01715	1.18605	1.2084	1.07441	1.17996		12	0.879348	0.883577	0.873117	0.877731	0.877505
			13	0.7336	0.666444	0.627051	0.778801	0.712116		13	0.565373	0.497941	0.570107	0.349885	0.677267		13	0.260387	0.257728	0.267979	0.236651	0.261382		13	0.559559	0.638383	0.538709	0.653397	0.552743		13	0.781872	0.719065	0.814646	0.816643	0.784185
			14	0.72093	0.640546	0.697726	0.630112	0.68952		14	0.874254	0.854632	0.869738	0.879525	0.869145		14	0.763602	0.873024	0.860933	0.764813	0.769266		14	0.789373	0.752726	0.74642	0.74051	0.689405		14	1.11	1.13352	1.13622	1.1655	1.11644
			15	0.787961	0.785952	0.726315	0.706796	0.74785		15	1.11536	1.07335	1.10129	1.08032	1.05022		15	0.888672	0.834948	0.861506	0.798817	0.797687		15	0.947358	0.895214	0.903549	0.969169	0.886056		15	0.805584	0.790701	0.733043	0.765179	0.740738
			16	0.594682	0.57873	0.582894	0.578235	0.588403		16	1.09467	1.05283	1.04982	1.10564	1.07023		16	0.837535	0.829361	0.857015	0.848363	0.849349		16	0.811436	0.84636	0.785977	0.864953	0.913206		16	1.01073	1.0149	1.06773	1.06423	1.03323
			17	0.615502	0.452994	0.536156	0.293921	0.434288		17	1.13501	1.13896	1.04111	1.0951	1.05196		17	0.69867	0.730412	0.684508	0.724866	0.661368		17	0.760075	0.736484	0.738756	0.741662	0.775209		17	0.843384	0.82391	0.868254	0.943994	0.870396
			18	0.921643	0.822677	0.942194	0.958223	0.912999		18	1.09155	1.09921	1.09309	1.104	1.07973		18	0.925847	0.89091	0.866957	0.814991	0.93188		18	0.971596	0.971202	0.964606	0.840473	0.812372		18	0.724056	0.712164	0.723984	0.716965	0.726871
			19	0.92291	0.88951	0.858426	0.829299	0.843676		19	0.533405	0.614463	0.631872	0.594317	0.62001		19	0.666778	0.698492	0.710366	0.721676	0.651178		19	0.987465	0.960128	0.965905	0.94363	0.931732		19	0.0862846	0.19317	0.122099	0.238993	0.0738021
			20	0.652009	0.683202	0.686508	0.682683	0.658704		20	0.674547	0.695976	0.684241	0.629431	0.699835		20	0.969291	0.993595	0.937008	0.989705	0.969826		20	0.956978	0.921482	0.972543	0.885362	0.91478		20	0.562082	0.657471	0.62862	0.678124	0.60661
			21	0.732482	0.834623	0.788491	0.784988	0.79598		21	0.85615	0.821268	0.836172	0.841818	0.78763		21	0.368472	0.384521	0.35325	0.390051	0.390033		21	0.486408	0.444963	0.394035	0.434702	0.437238		21	0.600894	0.648782	0.667642	0.707739	0.760922
			22	0.846075	0.814783	0.826684	0.743984	0.893924		22	0.868558	0.923812	1.02527	0.872086	0.857414		22	0.531361	0.521785	0.529638	0.538207	0.508475		22	0.621919	0.528756	0.622187	0.599212	0.548444		22	1.15916	1.1206	1.08905	1.09789	1.10472
			23	0.770743	0.803551	0.748255	0.752683	0.772224		23	0.965761	0.915239	0.875445	0.877018	0.993247		23	0.77351	0.732011	0.734716	0.739145	0.773265		23	0.80451	0.749521	0.878929	0.888539	0.766989		23	0.915397	0.950912	0.863292	0.887624	0.790087
			24	0.677321	0.676991	0.690344	0.708047	0.702155		24	0.835078	0.838154	0.832903	0.841068	0.838877		24	0.597365	0.52839	0.525267	0.633642	0.54876		24	0.584873	0.54203	0.661458	0.574512	0.701761		24	0.698476	0.718193	0.679833	0.724091	0.680609
			25	0.971893	0.692585	0.838872	0.883182	0.833857		25	0.846601	0.951105	0.893896	0.893773	0.775111		25	0.925711	0.782502	0.945051	0.949674	0.944419		25	0.819332	0.787935	0.866017	0.811224	0.803159		25	0.910075	0.945067	0.849386	0.72757	0.754093
			26	0.759543	0.758438	0.85182	0.748596	0.789273		26	0.918002	0.808945	0.837713	0.785565	0.933365		26	0.946407	0.900665	0.912878	0.919728	0.873615		26	1.01898	1.02542	1.01663	1.06185	1.04788		26	0.863149	0.938612	0.937606	0.950419	0.842789
skull model 4/experimental series 4				experimental run 1							experimental run 2							experimental run 3							experimental run 4							experimental run 5
value 1-5				x1 (mm)	x2 (mm)	x3 (mm)	x4 (mm)	x5 (mm)			x1 (mm)	x2 (mm)	x3 (mm)	x4 (mm)	x5 (mm)			x1 (mm)	x2 (mm)	x3 (mm)	x4 (mm)	x5 (mm)			x1 (mm)	x2 (mm)	x3 (mm)	x4 (mm)	x5 (mm)			x1 (mm)	x2 (mm)	x3 (mm)	x4 (mm)	x5 (mm)
number of target fiducials			1	0.87438	0.860386	0.831557	0.831166	0.933547		1	0.839803	0.945485	0.779869	0.740868	0.842985		1	0.870343	0.875066	0.854718	0.877994	0.998037		1	0.774422	0.746676	0.711552	0.7416	0.635857		1	0.858409	0.86715	0.725932	0.72975	0.684796
			2	0.778573	0.907368	0.821012	0.840897	0.70665		2	0.718146	0.755229	0.675593	0.661236	0.708326		2	0.755557	0.756841	0.838013	0.816997	0.819955		2	0.683663	0.672127	0.686612	0.786963	0.676931		2	0.31587	0.534439	0.463688	0.256123	0.508332
			3	0.803861	1.00545	1.00671	1.0375	1.05771		3	0.550251	0.708419	0.725725	0.605117	0.579573		3	0.747037	0.604848	0.765935	0.715178	0.838829		3	0.83058	0.74787	0.740392	0.792636	0.828585		3	0.43159	0.431369	0.487631	0.457069	0.500627
			4	0.146902	0.154464	0.326321	0.224299	0.234221		4	0.540771	0.559882	0.401958	0.591037	0.596765		4	0.702994	0.662665	0.643153	0.346246	0.362307		4	0.373271	0.346836	0.404849	0.26342	0.385814		4	0.708515	0.356598	0.343049	0.318665	0.344205
			5	0.549261	0.50637	0.49369	0.498509	0.489892		5	0.876418	0.736273	0.554494	0.668672	0.903142		5	0.389058	0.34207	0.627187	0.635874	0.563657		5	0.247476	0.209381	0.388169	0.280594	0.385829		5	0.47982	0.621593	0.631378	0.735989	0.679451
			6	0.89052	0.76839	0.880368	0.898185	0.862077		6	0.627932	0.665924	0.487322	0.662059	0.521921		6	0.771527	0.765497	0.774129	0.788785	0.76171		6	0.383783	0.335078	0.406927	0.451133	0.39858		6	0.699944	0.733049	0.660849	0.808359	0.773461
			7	0.41446	0.285532	0.419755	0.285371	0.307303		7	0.739935	0.674406	0.68356	0.648949	0.752644		7	0.931875	1.00993	0.98745	0.977462	0.989516		7	0.478477	0.527651	0.617073	0.574614	0.510994		7	0.545161	0.564337	0.586185	0.507167	0.482852
			8	0.433931	0.542058	0.595189	0.531067	0.613452		8	0.853499	0.763132	0.627954	0.719382	0.833313		8	0.915868	0.920395	0.934092	0.930506	0.948063		8	0.776502	0.744548	0.736338	0.703243	0.679304		8	0.447643	0.452326	0.43787	0.42613	0.44576
			9	0.558135	0.64571	0.591412	0.567791	0.590334		9	1.17189	1.18227	1.33855	1.36764	1.34481		9	1.15231	1.0977	1.11176	1.04381	1.13575		9	0.83432	0.89332	0.858638	0.843098	0.821092		9	0.676687	0.770466	0.743194	0.869601	0.830516
			10	1.15436	1.15131	1.07864	0.987708	0.976374		10	0.968799	0.962063	0.846128	0.96301	0.8656		10	1.14522	1.18562	1.23374	1.18334	1.04579		10	0.882662	0.799313	0.795379	0.84007	0.802402		10	0.758682	0.762703	0.81232	0.759048	0.873188
			11	0.884612	0.882306	0.880002	0.866155	0.871963		11	1.47045	1.29207	1.43181	1.23327	1.27774		11	1.22677	1.14225	1.17389	1.18656	1.03543		11	0.87828	0.868448	0.908203	0.932492	0.891789		11	1.15812	1.13542	1.09833	1.11603	1.11219
			12	0.507441	0.523409	0.426291	0.477907	0.566806		12	0.765782	0.86261	0.917894	0.851569	0.895329		12	0.788932	0.830071	0.789111	0.867377	0.873168		12	0.626383	0.678442	0.682988	0.624301	0.504472		12	0.918926	0.884328	0.794416	0.850202	0.883477
			13	0.787277	0.836603	0.81517	0.857695	0.812075		13	0.893424	1.01738	1.01031	1.09448	0.909264		13	0.79156	0.817166	0.79905	0.912595	0.909974		13	0.603176	0.657804	0.653643	0.600005	0.612241		13	0.832715	0.83396	0.814499	0.729251	0.790716
			14	0.818419	0.795407	0.789894	0.769794	0.776654		14	0.579135	0.717777	0.582479	0.590577	0.544149		14	0.958665	0.851818	0.929735	0.994698	0.901633		14	0.738075	0.736836	0.74012	0.730695	0.735524		14	0.88654	0.896793	0.845898	0.873009	0.837137
			15	0.742381	0.928882	0.782149	1.05354	0.950744		15	0.816134	0.797131	0.849521	0.747749	0.764876		15	0.525807	0.51567	0.518197	0.533546	0.515734		15	0.79233	0.600716	0.733819	0.652539	0.679671		15	0.853146	0.806026	0.770437	0.867636	0.844467
			16	0.918716	0.9358	0.945829	0.918619	0.926804		16	1.05073	1.03263	0.968621	1.02426	0.958022		16	0.448286	0.388623	0.441085	0.559261	0.572884		16	0.735157	0.78935	0.640754	0.912501	0.861207		16	0.690633	0.746596	0.762842	0.769117	0.716027
			17	0.72181	0.640608	0.636533	0.888565	0.632237		17	0.300463	0.236846	0.31757	0.307526	0.282957		17	0.89533	0.75371	0.908491	0.927009	0.738149		17	0.61525	0.657263	0.671309	0.667682	0.652298		17	0.701837	0.812835	0.855198	0.930899	0.83675
			18	0.792725	0.808513	0.609142	0.784007	0.621073		18	0.30093	0.202481	0.383709	0.396227	0.339765		18	0.772659	0.612065	0.551899	0.527835	0.69993		18	0.48672	0.445678	0.495431	0.484101	0.473663		18	0.80169	0.551251	0.547686	0.910731	0.5887
			19	0.751059	0.669092	0.672054	0.735497	0.698945		19	0.58323	0.689408	0.52503	0.545035	0.610165		19	0.898968	0.819882	0.716257	0.734328	0.708002		19	0.707543	0.741891	0.830308	0.618745	0.556202		19	0.875488	0.646512	0.728626	0.757421	0.674715
			20	0.709138	0.718398	0.749075	0.704793	0.703037		20	0.960802	0.96763	0.969901	0.991015	0.949599		20	0.663135	0.641863	0.606836	0.634043	0.696573		20	0.536586	0.563486	0.577529	0.605008	0.64853		20	0.643325	0.647665	0.618577	0.766544	0.79566
			21	0.973926	0.938463	0.978692	0.949652	0.976518		21	0.861161	0.794474	0.803243	0.831039	0.731525		21	0.406785	0.434527	0.469519	0.419334	0.445883		21	0.668977	0.568165	0.547783	0.660934	0.555429		21	0.654537	0.488515	0.637598	0.435867	0.438208
			22	0.832197	0.768796	0.839581	0.818097	0.899488		22	0.333736	0.423908	0.299202	0.365913	0.262654		22	0.996359	0.99133	0.962055	0.976414	0.963879		22	0.792338	0.654263	0.646687	0.677463	0.642113		22	0.311154	0.339505	0.329316	0.394212	0.373235
			23	0.923876	0.914171	0.937034	0.899306	0.935785		23	0.958546	0.969856	0.923375	0.901824	0.964845		23	0.947424	0.935674	1.01566	0.98547	0.986518		23	0.949182	0.908751	0.954399	0.823461	0.840605		23	0.941114	0.84571	0.925205	0.853834	0.803997
			24	1.09926	1.08098	1.05747	1.01514	1.05908		24	0.787309	0.769877	0.766942	0.764841	0.755656		24	0.990525	1.03667	0.928208	0.942363	0.899937		24	0.884554	0.897005	0.944301	0.896714	0.925975		24	0.91912	0.912756	0.910858	0.961916	0.868502
			25	0.787668	0.790934	0.816809	0.65911	0.796365		25	0.971699	0.950475	0.98916	0.966796	0.963693		25	1.24955	1.3056	1.2518	1.27559	1.28713		25	1.21343	1.20654	1.22561	1.21142	1.25618		25	0.97816	0.942516	0.914857	0.955638	0.957036
			26	0.82788	0.859296	0.923353	0.865657	0.859961		26	0.753731	0.78285	0.772605	0.795205	0.759476		26	0.934167	0.956094	0.836467	0.841171	0.720036		26	0.825622	0.768365	0.812294	0.823889	0.878745		26	0.707953	0.740899	0.788781	0.578801	0.671163
